# Supplementary material for: Retrograde signaling by a mtDNA-encoded non-coding RNA preserves mitochondrial bioenergetics
Source: Commun Biol. 2020 Oct 30;3:626. doi: 10.1038/s42003-020-01322-4 (PMC7603330; doi:10.1038/s42003-020-01322-4)
Supplement: Supplementary file 3 — Supplementary Data [file 42003_2020_1322_MOESM3_ESM.xlsx]

## Sheet: All miRs foldchange
	2 hours CSE versus Control			10 hours CSE versus Control
systematic_name	Regulation	FC (abs)	p ( [CS-2hr] vs [Con] )	Regulation	FC (abs)	p ( [CS-10hr] vs [Control] )
mcmv-miR-M23-1-3p	down	1.00539	0.988052	down	1.12536	0.62477
mcmv-miR-M23-1-5p	down	1.06076	0.670563	down	1.38652	0.00677203
mcmv-miR-M23-2	down	1.00539	0.988052	down	1.12536	0.62477
mcmv-miR-M23-2*	down	1.00539	0.988052	down	1.12536	0.62477
mcmv-miR-M44-1	down	1.00539	0.988052	down	1.12536	0.62477
mcmv-miR-M55-1	down	1.00539	0.988052	down	1.12536	0.62477
mcmv-miR-M87-1	down	1.00539	0.988052	down	1.12536	0.62477
mcmv-miR-M95-1-3p	down	1.00539	0.988052	down	1.12536	0.62477
mcmv-miR-M95-1-5p	down	1.00539	0.988052	down	1.12536	0.62477
mcmv-miR-m01-1	down	1.00539	0.988052	down	1.12536	0.62477
mcmv-miR-m01-2	down	1.00539	0.988052	down	1.12536	0.62477
mcmv-miR-m01-2*	down	1.00539	0.988052	down	1.12536	0.62477
mcmv-miR-m01-3	down	1.00539	0.988052	down	1.12536	0.62477
mcmv-miR-m01-3*	down	1.00539	0.988052	down	1.12536	0.62477
mcmv-miR-m01-4	down	1.00539	0.988052	down	1.12536	0.62477
mcmv-miR-m01-4*	down	1.00539	0.988052	down	1.12536	0.62477
mcmv-miR-m107-1-3p	down	1.00539	0.988052	down	1.12536	0.62477
mcmv-miR-m107-1-5p	down	1.00539	0.988052	down	1.12536	0.62477
mcmv-miR-m108-1	down	1.00539	0.988052	down	1.12536	0.62477
mcmv-miR-m108-1*	down	1.00539	0.988052	down	1.12536	0.62477
mcmv-miR-m108-2-3p	down	1.00539	0.988052	down	1.12536	0.62477
mcmv-miR-m108-2-5p.1	down	1.00539	0.988052	down	1.12536	0.62477
mcmv-miR-m108-2-5p.2	down	1.00539	0.988052	down	1.12536	0.62477
mcmv-miR-m21-1	down	1.00539	0.988052	down	1.12536	0.62477
mcmv-miR-m22-1	up	3.80417	0.450325	down	4.41949	0.332608
mcmv-miR-m59-1	down	1.00539	0.988052	down	1.12536	0.62477
mcmv-miR-m59-2	down	1.00539	0.988052	down	1.12536	0.62477
mcmv-miR-m88-1	up	1.01251	0.888625	up	1.01808	0.823381
mcmv-miR-m88-1*	down	1.00539	0.988052	down	1.12536	0.62477
mghv-miR-M1-1	down	1.00539	0.988052	down	1.12536	0.62477
mghv-miR-M1-2	up	1.16098	0.751006	up	1.14278	0.704844
mghv-miR-M1-3	down	1.00539	0.988052	down	1.12536	0.62477
mghv-miR-M1-4	down	1.00539	0.988052	down	1.12536	0.62477
mghv-miR-M1-5	down	1.00539	0.988052	down	1.12536	0.62477
mghv-miR-M1-6	down	1.00539	0.988052	down	1.12536	0.62477
mghv-miR-M1-7-3p	down	1.00539	0.988052	down	1.12536	0.62477
mghv-miR-M1-7-5p	down	1.00539	0.988052	down	1.12536	0.62477
mghv-miR-M1-8	down	1.00539	0.988052	down	1.12536	0.62477
mghv-miR-M1-9	down	1.00539	0.988052	down	1.12536	0.62477
mmu-let-7a	down	1.0226	0.876832	up	1.06589	0.48423
mmu-let-7a*	down	2.12297	0.00138669	down	3.02499	0.00640333
mmu-let-7b	down	1.00769	0.948603	down	1.0153	0.871912
mmu-let-7b*	down	1.00539	0.988052	up	2.47552	0.438109
mmu-let-7c	down	1.03121	0.800978	up	1.02086	0.785679
mmu-let-7c-1*	down	3.05915	0.347688	down	3.42419	0.311575
mmu-let-7d	down	1.01484	0.917218	up	1.08618	0.264972
mmu-let-7d*	down	2.69016	0.401068	down	1.08914	0.738962
mmu-let-7e	down	1.01036	0.938356	up	1.07031	0.448395
mmu-let-7f	down	1.01184	0.942571	up	1.10736	0.446174
mmu-let-7f*	down	1.00539	0.988052	down	1.12536	0.62477
mmu-let-7g	down	1.01947	0.881834	up	1.09329	0.414188
mmu-let-7g*	down	1.00539	0.988052	down	1.12536	0.62477
mmu-let-7i	down	1.03491	0.627762	up	1.04595	0.448913
mmu-let-7i*	down	1.00539	0.988052	down	1.12536	0.62477
mmu-miR-1	down	1.00539	0.988052	down	1.12536	0.62477
mmu-miR-1-2-as	down	1.00539	0.988052	down	1.12536	0.62477
mmu-miR-100	down	1.10011	0.574222	down	1.02972	0.822033
mmu-miR-101a	down	1.02373	0.87271	down	1.00437	0.978186
mmu-miR-101a*	down	1.00539	0.988052	down	1.12536	0.62477
mmu-miR-101b	down	1.02823	0.894819	up	1.02192	0.912775
mmu-miR-103	down	1.03366	0.671398	down	1.01302	0.868984
mmu-miR-105	down	1.00539	0.988052	down	1.12536	0.62477
mmu-miR-106b	down	1.07222	0.379749	up	1.03729	0.606596
mmu-miR-106b*	down	1.58339	0.0118653	down	1.98904	0.00669134
mmu-miR-107	down	1.00765	0.896177	up	1.06244	0.353107
mmu-miR-10a	down	1.01167	0.961674	up	1.13517	0.49565
mmu-miR-10a*	down	2.73108	0.338787	down	3.05698	0.298735
mmu-miR-10b	down	1.13545	0.375402	down	1.11056	0.446887
mmu-miR-10b*	down	1.00539	0.988052	down	1.12536	0.62477
mmu-miR-1186	down	1.00539	0.988052	down	1.12536	0.62477
mmu-miR-1187	down	1.56974	0.0477956	down	1.11867	0.690214
mmu-miR-1188	down	1.00539	0.988052	down	1.12536	0.62477
mmu-miR-1190	down	1.00539	0.988052	down	1.12536	0.62477
mmu-miR-1191	down	1.00539	0.988052	down	1.12536	0.62477
mmu-miR-1192	down	1.00539	0.988052	down	1.12536	0.62477
mmu-miR-1193	down	1.00539	0.988052	down	1.12536	0.62477
mmu-miR-1194	down	1.00539	0.988052	down	1.12536	0.62477
mmu-miR-1195	down	1.00539	0.988052	up	2.59665	0.042698
mmu-miR-1196	down	1.00539	0.988052	up	4.28006	0.431869
mmu-miR-1197	down	1.00539	0.988052	down	1.12536	0.62477
mmu-miR-1198	down	1.01142	0.873796	up	1.00271	0.956437
mmu-miR-1199	down	1.00539	0.988052	down	1.12536	0.62477
mmu-miR-122	down	1.00539	0.988052	down	1.12536	0.62477
mmu-miR-1224	up	1.10471	0.728359	up	1.06383	0.722958
mmu-miR-124	down	1.00539	0.988052	down	1.12536	0.62477
mmu-miR-124*	down	1.00539	0.988052	down	1.12536	0.62477
mmu-miR-125a-3p	down	1.45944	0.0615802	down	1.84767	0.0392746
mmu-miR-125a-5p	down	1.00334	0.982024	down	1.12279	0.275533
mmu-miR-125b*	down	1.00539	0.988052	down	1.12536	0.62477
mmu-miR-125b-3p	down	1.00539	0.988052	down	1.12536	0.62477
mmu-miR-125b-5p	down	1.01588	0.949892	up	1.02765	0.89466
mmu-miR-126-3p	down	1.00539	0.988052	down	1.12536	0.62477
mmu-miR-126-5p	down	1.00539	0.988052	down	1.12536	0.62477
mmu-miR-127	down	1.00539	0.988052	down	1.12536	0.62477
mmu-miR-127*	down	1.00539	0.988052	down	1.12536	0.62477
mmu-miR-128	down	1.04143	0.690565	up	1.04045	0.642525
mmu-miR-129-3p	up	1.0714	0.649499	up	1.1076	0.533555
mmu-miR-129-5p	up	1.0155	0.961794	down	1.06152	0.827702
mmu-miR-130a	down	1.0267	0.639385	up	1.01524	0.777693
mmu-miR-130b	down	3.01016	0.509528	up	1.29687	0.373323
mmu-miR-130b*	down	1.00539	0.988052	down	1.12536	0.62477
mmu-miR-132	down	3.64913	0.358472	down	1.13268	0.945209
mmu-miR-133a	down	1.00539	0.988052	down	1.12536	0.62477
mmu-miR-133a*	down	1.00539	0.988052	down	1.12536	0.62477
mmu-miR-133b	down	1.00539	0.988052	down	1.12536	0.62477
mmu-miR-134	down	1.00539	0.988052	down	1.12536	0.62477
mmu-miR-135a	down	1.00539	0.988052	down	1.12536	0.62477
mmu-miR-135a*	up	3.15754	0.535224	up	3.0763	0.542546
mmu-miR-135b	down	1.00539	0.988052	down	1.12536	0.62477
mmu-miR-136	down	1.00539	0.988052	down	1.12536	0.62477
mmu-miR-136*	down	1.00539	0.988052	down	1.12536	0.62477
mmu-miR-137	down	1.00539	0.988052	down	1.12536	0.62477
mmu-miR-138	down	3.49182	0.356066	down	3.9085	0.323567
mmu-miR-138*	down	1.00539	0.988052	down	1.12536	0.62477
mmu-miR-139-3p	up	1.24065	0.490217	down	1.15494	0.615451
mmu-miR-139-5p	up	1.07722	0.21554	up	1.19193	0.0334951
mmu-miR-140	down	1.04042	0.774246	down	1.03875	0.676325
mmu-miR-140*	down	1.03601	0.753819	down	1.00466	0.950159
mmu-miR-141	down	1.00539	0.988052	down	1.12536	0.62477
mmu-miR-141*	down	1.00539	0.988052	down	1.12536	0.62477
mmu-miR-142-3p	down	1.00539	0.988052	down	1.12536	0.62477
mmu-miR-142-5p	down	1.00539	0.988052	down	1.12536	0.62477
mmu-miR-143	down	1.00539	0.988052	down	1.12536	0.62477
mmu-miR-144	down	1.00539	0.988052	down	1.12536	0.62477
mmu-miR-145	down	1.00539	0.988052	down	1.12536	0.62477
mmu-miR-145*	down	1.00539	0.988052	down	1.12536	0.62477
mmu-miR-146a	down	1.00539	0.988052	down	1.12536	0.62477
mmu-miR-146b	up	1.03566	0.888502	up	1.13495	0.487868
mmu-miR-146b*	down	1.00539	0.988052	down	1.12536	0.62477
mmu-miR-147	down	1.00539	0.988052	down	1.12536	0.62477
mmu-miR-148a	down	1.03475	0.720487	up	1.06329	0.523181
mmu-miR-148a*	down	1.00539	0.988052	down	1.12536	0.62477
mmu-miR-148b	down	1.02882	0.898186	up	1.13928	0.573923
mmu-miR-149	down	1.1385	0.487507	down	1.50129	0.0712991
mmu-miR-150	down	1.00539	0.988052	down	1.12536	0.62477
mmu-miR-150*	down	1.00539	0.988052	down	1.12536	0.62477
mmu-miR-151-3p	down	2.77201	0.34006	down	3.10279	0.300584
mmu-miR-151-5p	up	1.03287	0.581996	up	1.14311	0.0230013
mmu-miR-152	down	1.06371	0.728084	up	1.00342	0.98328
mmu-miR-153	down	1.00539	0.988052	down	1.12536	0.62477
mmu-miR-154	down	1.00539	0.988052	down	1.12536	0.62477
mmu-miR-154*	down	1.00539	0.988052	down	1.12536	0.62477
mmu-miR-155	down	1.02221	0.87069	up	1.0059	0.973787
mmu-miR-15a	down	1.0448	0.756123	up	1.12318	0.37541
mmu-miR-15a*	down	2.90311	0.343804	down	3.24953	0.305993
mmu-miR-15b	down	1.00391	0.973959	up	1.0868	0.547424
mmu-miR-15b*	down	1.74092	0.104945	down	1.84222	0.0942768
mmu-miR-16	down	1.03731	0.714157	up	1.04793	0.583962
mmu-miR-16*	down	3.15227	0.349756	down	3.52842	0.314539
mmu-miR-17	down	1.32024	0.112469	down	1.07919	0.463991
mmu-miR-17*	down	1.24578	0.0951055	down	1.23465	0.035167
mmu-miR-181a	up	1.05274	0.864852	up	1.27644	0.385858
mmu-miR-181a-1*	down	75.6961	0.000681732	down	84.7288	6.51e-05
mmu-miR-181a-2*	down	1.00539	0.988052	down	1.12536	0.62477
mmu-miR-181b	down	1.01429	0.864506	up	1.06475	0.439925
mmu-miR-181c	up	1.10258	0.960537	up	4.68652	0.378501
mmu-miR-181d	up	1.03974	0.811965	up	1.34885	0.0520452
mmu-miR-182	down	1.13514	0.613564	down	1.21462	0.456569
mmu-miR-183	down	1.05961	0.780988	up	1.00364	0.98801
mmu-miR-183*	up	1.03038	0.929832	up	1.05412	0.870459
mmu-miR-184	down	1.00539	0.988052	down	1.12536	0.62477
mmu-miR-185	down	1.05365	0.498373	up	1.03054	0.706431
mmu-miR-186	up	1.00684	0.946126	up	1.30459	0.0593443
mmu-miR-186*	down	67.7676	0.00185195	down	27.1921	0.0711893
mmu-miR-187	down	1.00539	0.988052	down	1.12536	0.62477
mmu-miR-188-3p	down	1.00539	0.988052	down	1.12536	0.62477
mmu-miR-188-5p	down	1.00886	0.962508	up	1.0847	0.556978
mmu-miR-1892	up	1.08931	0.738778	down	1.06115	0.809229
mmu-miR-1893	down	1.00539	0.988052	down	1.12536	0.62477
mmu-miR-1894-3p	down	1.25781	0.33765	down	1.1829	0.403123
mmu-miR-1894-5p	down	1.00539	0.988052	down	1.12536	0.62477
mmu-miR-1895	down	1.18295	0.231414	down	1.19865	0.241879
mmu-miR-1896	down	1.00539	0.988052	down	1.12536	0.62477
mmu-miR-1897-3p	down	1.08714	0.738603	up	1.09506	0.15828
mmu-miR-1897-5p	up	1.05154	0.887057	up	1.04387	0.884126
mmu-miR-1898	down	1.00539	0.988052	down	1.12536	0.62477
mmu-miR-1899	down	1.00539	0.988052	down	1.12536	0.62477
mmu-miR-18a	down	1.11703	0.569988	down	1.05821	0.770473
mmu-miR-18a*	down	1.13166	0.413982	up	1.12057	0.525374
mmu-miR-18b	down	1.00539	0.988052	down	1.12536	0.62477
mmu-miR-190	down	1.00539	0.988052	down	1.12536	0.62477
mmu-miR-1900	down	1.00539	0.988052	down	1.12536	0.62477
mmu-miR-1901	down	1.00539	0.988052	down	1.12536	0.62477
mmu-miR-1902	down	1.00539	0.988052	down	1.12536	0.62477
mmu-miR-1903	down	1.00539	0.988052	down	1.12536	0.62477
mmu-miR-1904	up	1.10385	0.623085	down	1.19107	0.284537
mmu-miR-1905	down	1.00539	0.988052	down	1.12536	0.62477
mmu-miR-1906	down	1.02151	0.897931	up	1.08812	0.345464
mmu-miR-1907	down	1.00539	0.988052	up	23.6298	0.180234
mmu-miR-190b	down	1.00539	0.988052	down	1.12536	0.62477
mmu-miR-191	down	1.00539	0.988052	down	1.12536	0.62477
mmu-miR-191*	down	10.3348	0.149486	down	11.568	0.144454
mmu-miR-192	up	1.02865	0.764436	up	1.06148	0.673536
mmu-miR-193	down	1.20742	0.76281	down	1.0496	0.908263
mmu-miR-193*	down	2.81921	0.341465	down	3.15562	0.302617
mmu-miR-193b	down	1.00516	0.979226	down	1.03821	0.827659
mmu-miR-194	up	1.06179	0.774572	up	1.41288	0.148452
mmu-miR-195	down	1.02404	0.863037	up	1.11626	0.494828
mmu-miR-196a	down	1.34325	0.550133	down	1.06833	0.678839
mmu-miR-196a*	down	1.00539	0.988052	down	1.12536	0.62477
mmu-miR-196b	down	1.05246	0.277933	down	1.10158	0.0645298
mmu-miR-197_v14.0	down	1.00539	0.988052	up	5.06615	0.430863
mmu-miR-199a-3p	up	1.06985	0.973443	up	3.37529	0.480257
mmu-miR-199a-5p	down	1.00539	0.988052	down	1.12536	0.62477
mmu-miR-199b*	up	3.88602	0.450953	up	3.87969	0.497984
mmu-miR-19a	down	1.12137	0.557005	down	1.03327	0.841993
mmu-miR-19a*	down	1.00539	0.988052	down	1.12536	0.62477
mmu-miR-19b	down	1.08598	0.291767	down	1.03679	0.654733
mmu-miR-200a	down	1.00539	0.988052	down	1.12536	0.62477
mmu-miR-200a*	down	1.00539	0.988052	down	1.12536	0.62477
mmu-miR-200b	down	1.00539	0.988052	down	1.12536	0.62477
mmu-miR-200b*	down	1.00539	0.988052	down	1.12536	0.62477
mmu-miR-200c	down	1.00539	0.988052	down	1.12536	0.62477
mmu-miR-200c*	down	1.00539	0.988052	down	1.12536	0.62477
mmu-miR-201	down	1.00539	0.988052	down	1.12536	0.62477
mmu-miR-202-3p	up	1.06102	0.751978	down	1.05089	0.742303
mmu-miR-202-5p	down	1.00539	0.988052	down	1.12536	0.62477
mmu-miR-203	down	1.00539	0.988052	down	1.12536	0.62477
mmu-miR-203*	down	1.00539	0.988052	down	1.12536	0.62477
mmu-miR-204	down	1.00539	0.988052	down	1.12536	0.62477
mmu-miR-205	down	1.00539	0.988052	down	1.12536	0.62477
mmu-miR-206	down	1.00539	0.988052	down	1.12536	0.62477
mmu-miR-207	down	1.00539	0.988052	up	4.69812	0.431284
mmu-miR-208a	down	1.00539	0.988052	down	1.12536	0.62477
mmu-miR-208b	down	1.00539	0.988052	down	1.12536	0.62477
mmu-miR-20a	down	1.08604	0.456678	up	1.03266	0.779681
mmu-miR-20a*	down	6.25424	0.272158	down	4.03244	0.0156766
mmu-miR-20b	down	1.09283	0.490709	up	1.04347	0.751089
mmu-miR-20b*	down	1.00539	0.988052	down	1.12536	0.62477
mmu-miR-21	down	1.08654	0.721158	down	1.02896	0.905105
mmu-miR-21*	down	12.5333	0.123393	down	55.6972	0.051949
mmu-miR-210	up	1.30592	0.658696	down	1.0783	0.91356
mmu-miR-211	down	1.00539	0.988052	down	1.12536	0.62477
mmu-miR-212	up	1.01861	0.832124	down	1.11621	0.225595
mmu-miR-214	down	1.00539	0.988052	down	1.12536	0.62477
mmu-miR-214*	down	1.00539	0.988052	down	1.12536	0.62477
mmu-miR-215	down	1.00539	0.988052	down	1.12536	0.62477
mmu-miR-216a	down	1.00539	0.988052	down	1.12536	0.62477
mmu-miR-216b	down	1.00539	0.988052	down	1.12536	0.62477
mmu-miR-217	down	1.00539	0.988052	down	1.12536	0.62477
mmu-miR-218	down	1.00539	0.988052	down	1.12536	0.62477
mmu-miR-218-1*	down	1.00539	0.988052	down	1.12536	0.62477
mmu-miR-218-2*	down	1.00539	0.988052	down	1.12536	0.62477
mmu-miR-219	down	1.1076	0.671063	down	1.00563	0.981924
mmu-miR-22	down	1.03063	0.859474	down	1.02205	0.919728
mmu-miR-22*	down	1.18053	0.424143	down	1.26214	0.2274
mmu-miR-220	down	1.00539	0.988052	down	1.12536	0.62477
mmu-miR-221	down	1.03824	0.786896	down	1.0473	0.690089
mmu-miR-222	down	1.01643	0.958515	up	1.10807	0.751994
mmu-miR-223	down	1.00539	0.988052	down	1.12536	0.62477
mmu-miR-224	up	1.04611	0.816286	up	1.1265	0.421487
mmu-miR-23a	up	1.00916	0.953462	up	1.17267	0.200647
mmu-miR-23b	down	1.00163	0.989819	up	1.15669	0.194702
mmu-miR-24	down	1.10055	0.511293	down	1.05254	0.710213
mmu-miR-24-1*	down	4.71787	0.464679	down	1.27374	0.907656
mmu-miR-24-2*	down	1.20726	0.373037	down	1.08719	0.36444
mmu-miR-25	down	1.01313	0.867355	up	1.02484	0.674762
mmu-miR-26a	down	1.08532	0.340754	down	1.12143	0.22174
mmu-miR-26b	down	1.04647	0.768638	up	1.12255	0.431708
mmu-miR-26b*	down	2.87156	0.342947	down	3.21422	0.304758
mmu-miR-27a	down	1.14174	0.107361	down	1.0886	0.13192
mmu-miR-27a*	down	1.00539	0.988052	down	1.12536	0.62477
mmu-miR-27b	down	1.1259	0.164939	down	1.04315	0.58811
mmu-miR-27b*	down	1.00539	0.988052	down	1.12536	0.62477
mmu-miR-28	down	1.0151	0.863167	up	1.09567	0.285469
mmu-miR-28*	down	1.02142	0.918032	up	1.23104	0.248287
mmu-miR-290-3p	down	1.00539	0.988052	down	1.12536	0.62477
mmu-miR-290-5p	up	2.92966	0.396884	down	1.12536	0.62477
mmu-miR-291a-3p	down	1.00539	0.988052	down	1.12536	0.62477
mmu-miR-291a-5p	down	1.00539	0.988052	down	1.12536	0.62477
mmu-miR-291b-3p	down	1.00539	0.988052	down	1.12536	0.62477
mmu-miR-291b-5p	up	3.13949	0.397703	down	1.12536	0.62477
mmu-miR-292-3p	down	1.00539	0.988052	down	1.12536	0.62477
mmu-miR-292-5p	down	1.00539	0.988052	down	1.12536	0.62477
mmu-miR-293	down	1.00539	0.988052	down	1.12536	0.62477
mmu-miR-293*	down	1.00539	0.988052	down	1.12536	0.62477
mmu-miR-294	down	1.00539	0.988052	down	1.12536	0.62477
mmu-miR-294*	down	1.00539	0.988052	down	1.12536	0.62477
mmu-miR-295	down	1.00539	0.988052	down	1.12536	0.62477
mmu-miR-295*	down	1.00539	0.988052	down	1.12536	0.62477
mmu-miR-296-3p	down	1.00539	0.988052	down	1.12536	0.62477
mmu-miR-296-5p	down	1.00438	0.998011	up	3.11912	0.526339
mmu-miR-297a*	down	1.00539	0.988052	up	2.65203	0.436878
mmu-miR-297b-5p	down	1.00539	0.988052	down	1.12536	0.62477
mmu-miR-297c	down	3.41475	0.35478	down	3.82223	0.321727
mmu-miR-298	down	1.92035	0.208493	down	2.3622	0.136481
mmu-miR-299	down	1.00539	0.988052	down	1.12536	0.62477
mmu-miR-299*	down	1.00539	0.988052	down	1.12536	0.62477
mmu-miR-29a	down	1.07804	0.57289	down	1.00922	0.949163
mmu-miR-29a*	up	2.9912	0.449955	up	9.79846	0.144076
mmu-miR-29b	down	1.10966	0.564889	down	1.02609	0.912323
mmu-miR-29b*	down	12.1892	0.135242	down	6.58874	0.000128
mmu-miR-29c	down	1.10914	0.436393	down	1.04551	0.773789
mmu-miR-29c*	down	3.49739	0.356156	down	3.91473	0.323695
mmu-miR-300	down	1.00539	0.988052	down	1.12536	0.62477
mmu-miR-300*	down	1.00539	0.988052	down	1.12536	0.62477
mmu-miR-301a	down	1.01161	0.866689	up	1.12541	0.194705
mmu-miR-301b	down	1.00539	0.988052	down	1.12536	0.62477
mmu-miR-302a	down	1.00539	0.988052	down	1.12536	0.62477
mmu-miR-302a*	down	1.00539	0.988052	down	1.12536	0.62477
mmu-miR-302b	down	1.00539	0.988052	down	1.12536	0.62477
mmu-miR-302b*	down	1.00539	0.988052	down	1.12536	0.62477
mmu-miR-302c	down	1.00539	0.988052	down	1.12536	0.62477
mmu-miR-302c*	down	1.00539	0.988052	down	1.12536	0.62477
mmu-miR-302d	down	1.00539	0.988052	down	1.12536	0.62477
mmu-miR-30a	down	1.05087	0.607723	up	1.03411	0.732297
mmu-miR-30a*	down	1.13795	0.449508	down	1.29244	0.143197
mmu-miR-30b	down	1.0467	0.665362	up	1.08768	0.39782
mmu-miR-30b*	down	18.7215	0.0934201	down	61.6941	0.000981
mmu-miR-30c	up	1.00194	0.985691	up	1.21746	0.00769635
mmu-miR-30c-1*	down	10.0662	0.14852	down	4.10267	0.308353
mmu-miR-30c-2*	down	8.61497	0.241757	down	3.49089	0.00876778
mmu-miR-30d	up	1.00678	0.967751	up	1.02197	0.889353
mmu-miR-30e	down	1.08086	0.287014	up	1.07701	0.368902
mmu-miR-30e*	down	1.23037	0.12145	down	1.46476	0.00411991
mmu-miR-31	down	1.10332	0.809523	down	1.05979	0.881228
mmu-miR-31*	down	1.29818	0.473996	down	1.46035	0.282806
mmu-miR-32	down	1.19028	0.780529	down	1.10027	0.855593
mmu-miR-320	up	1.0396	0.640927	down	1.0347	0.685576
mmu-miR-322	down	1.04299	0.898741	up	1.04998	0.883029
mmu-miR-322*	down	1.01444	0.961609	down	1.02893	0.932966
mmu-miR-323-3p	down	1.00539	0.988052	down	1.12536	0.62477
mmu-miR-323-5p	down	1.00539	0.988052	down	1.12536	0.62477
mmu-miR-324-3p	up	1.04627	0.634776	up	1.14527	0.164358
mmu-miR-324-5p	down	1.15514	0.592287	down	1.09733	0.604302
mmu-miR-325	down	1.00539	0.988052	down	1.12536	0.62477
mmu-miR-325*	down	1.00539	0.988052	down	1.12536	0.62477
mmu-miR-326	down	1.16517	0.936299	up	2.81214	0.535896
mmu-miR-327	down	1.00539	0.988052	down	1.12536	0.62477
mmu-miR-328	down	13.629	0.20139	down	1.08094	0.828683
mmu-miR-329	down	1.00539	0.988052	down	1.12536	0.62477
mmu-miR-33	down	1.18012	0.865895	down	1.48453	0.611776
mmu-miR-33*	down	1.00539	0.988052	down	1.12536	0.62477
mmu-miR-330	down	1.00539	0.988052	down	1.12536	0.62477
mmu-miR-330*	down	1.00539	0.988052	down	1.12536	0.62477
mmu-miR-331-3p	down	1.04294	0.715609	down	1.03165	0.77174
mmu-miR-331-5p	down	1.00539	0.988052	down	1.12536	0.62477
mmu-miR-335-3p	down	1.00539	0.988052	down	1.12536	0.62477
mmu-miR-335-5p	down	1.00539	0.988052	down	1.12536	0.62477
mmu-miR-337-3p	down	1.00539	0.988052	down	1.12536	0.62477
mmu-miR-337-5p	down	1.00539	0.988052	down	1.12536	0.62477
mmu-miR-338-3p	down	1.03226	0.885616	up	1.09307	0.674708
mmu-miR-338-5p	up	3.17339	0.403173	up	2.92495	0.486434
mmu-miR-339-3p	down	1.00539	0.988052	down	1.12536	0.62477
mmu-miR-339-5p	down	1.00539	0.988052	down	1.12536	0.62477
mmu-miR-340-3p	down	2.93385	0.344615	down	3.28394	0.307161
mmu-miR-340-5p	down	5.59889	0.484565	up	3.47602	0.518379
mmu-miR-341	down	1.00539	0.988052	down	1.12536	0.62477
mmu-miR-342-3p	down	1.00458	0.984411	up	1.03485	0.891708
mmu-miR-342-5p	down	1.00539	0.988052	down	1.12536	0.62477
mmu-miR-343	down	1.00539	0.988052	down	1.12536	0.62477
mmu-miR-344	down	1.10488	0.965779	up	3.00496	0.648338
mmu-miR-345-3p	down	1.00539	0.988052	down	1.12536	0.62477
mmu-miR-345-5p	down	1.01799	0.850593	up	1.04873	0.686298
mmu-miR-346	down	1.00539	0.988052	down	1.12536	0.62477
mmu-miR-34a	down	1.04453	0.416346	up	1.01392	0.559927
mmu-miR-34b-3p	down	1.00539	0.988052	down	1.12536	0.62477
mmu-miR-34b-5p	down	1.1087	0.677497	down	1.00774	0.982967
mmu-miR-34c	down	1.17973	0.683612	down	1.01431	0.970207
mmu-miR-34c*	down	1.00539	0.988052	down	1.12536	0.62477
mmu-miR-350	down	1.00985	0.934999	up	1.17057	0.261559
mmu-miR-351	down	1.29655	0.53654	up	1.04274	0.91997
mmu-miR-361	down	1.06823	0.380985	down	1.14032	0.13091
mmu-miR-362-3p	down	1.1484	0.397432	down	1.02289	0.859681
mmu-miR-362-5p	down	1.03097	0.820416	down	1.02034	0.655248
mmu-miR-363	down	1.00539	0.988052	down	1.12536	0.62477
mmu-miR-365	up	1.00192	0.987154	up	1.06216	0.322595
mmu-miR-367	down	1.00539	0.988052	down	1.12536	0.62477
mmu-miR-369-3p	down	1.00539	0.988052	down	1.12536	0.62477
mmu-miR-369-5p	down	1.00539	0.988052	down	1.12536	0.62477
mmu-miR-370	up	4.38605	0.413693	up	16.2615	0.135906
mmu-miR-374	down	1.15007	0.359321	down	1.09305	0.450809
mmu-miR-374*	down	1.00539	0.988052	down	1.12536	0.62477
mmu-miR-375	down	1.00539	0.988052	down	1.12536	0.62477
mmu-miR-376a	down	1.00539	0.988052	down	1.12536	0.62477
mmu-miR-376a*	down	1.00539	0.988052	down	1.12536	0.62477
mmu-miR-376b	up	4.77243	0.485284	up	4.96786	0.430968
mmu-miR-376b*	down	1.00539	0.988052	down	1.12536	0.62477
mmu-miR-376c	down	1.00539	0.988052	down	1.12536	0.62477
mmu-miR-376c*	down	1.00539	0.988052	down	1.12536	0.62477
mmu-miR-377	down	1.00539	0.988052	down	1.12536	0.62477
mmu-miR-378	down	1.09871	0.734722	down	1.44211	0.182398
mmu-miR-378*	down	1.00539	0.988052	down	1.12536	0.62477
mmu-miR-379	down	1.00539	0.988052	down	1.12536	0.62477
mmu-miR-380-3p	down	1.00539	0.988052	down	1.12536	0.62477
mmu-miR-380-5p	down	1.00539	0.988052	down	1.12536	0.62477
mmu-miR-381	down	1.00539	0.988052	down	1.12536	0.62477
mmu-miR-382	down	1.00539	0.988052	down	1.12536	0.62477
mmu-miR-382*	down	1.00539	0.988052	down	1.12536	0.62477
mmu-miR-383	down	1.00539	0.988052	down	1.12536	0.62477
mmu-miR-384-3p	down	1.00539	0.988052	down	1.12536	0.62477
mmu-miR-384-5p	down	1.00539	0.988052	down	1.12536	0.62477
mmu-miR-409-3p	down	1.00539	0.988052	down	1.12536	0.62477
mmu-miR-409-5p	down	1.00539	0.988052	down	1.12536	0.62477
mmu-miR-410	down	1.86048	0.261414	down	2.77199	0.13185
mmu-miR-411	down	1.00539	0.988052	down	1.12536	0.62477
mmu-miR-411*	down	1.00539	0.988052	down	1.12536	0.62477
mmu-miR-412	down	1.00539	0.988052	down	1.12536	0.62477
mmu-miR-421	down	3.79681	0.397712	down	1.16756	0.244783
mmu-miR-423-3p	down	1.29803	0.878393	up	3.12417	0.547466
mmu-miR-423-5p	down	1.06612	0.475575	down	1.06401	0.563807
mmu-miR-425	down	1.01241	0.94315	up	1.17628	0.320276
mmu-miR-425*	down	1.00539	0.988052	down	1.12536	0.62477
mmu-miR-429	down	1.00539	0.988052	down	1.12536	0.62477
mmu-miR-431	down	1.00539	0.988052	down	1.12536	0.62477
mmu-miR-431*	down	1.00539	0.988052	down	1.12536	0.62477
mmu-miR-433	down	1.00539	0.988052	down	1.12536	0.62477
mmu-miR-433*	down	1.00539	0.988052	down	1.12536	0.62477
mmu-miR-434-3p	down	1.00539	0.988052	down	1.12536	0.62477
mmu-miR-434-5p	down	1.00539	0.988052	down	1.12536	0.62477
mmu-miR-448	down	1.00539	0.988052	down	1.12536	0.62477
mmu-miR-449a	down	1.00539	0.988052	down	1.12536	0.62477
mmu-miR-449b	down	1.00539	0.988052	down	1.12536	0.62477
mmu-miR-449c	down	1.00539	0.988052	down	1.12536	0.62477
mmu-miR-450a-3p	down	3.80696	0.360632	up	2.51261	0.601795
mmu-miR-450a-5p	down	1.05672	0.852958	up	1.05551	0.867154
mmu-miR-450b-3p	down	1.27869	0.384777	up	1.03931	0.899917
mmu-miR-450b-5p	up	3.32427	0.56836	up	4.16885	0.505212
mmu-miR-451	down	1.00539	0.988052	down	1.12536	0.62477
mmu-miR-452	up	2.09525	0.09795	down	2.90475	0.570025
mmu-miR-453	down	1.00539	0.988052	down	1.12536	0.62477
mmu-miR-455	down	1.00539	0.988052	down	1.12536	0.62477
mmu-miR-455*	down	1.00539	0.988052	down	1.12536	0.62477
mmu-miR-463	down	1.00539	0.988052	down	1.12536	0.62477
mmu-miR-463*	down	1.00539	0.988052	down	1.12536	0.62477
mmu-miR-464	down	1.00539	0.988052	down	1.12536	0.62477
mmu-miR-465a-3p	down	1.00539	0.988052	down	1.12536	0.62477
mmu-miR-465a-5p	down	1.00539	0.988052	down	1.12536	0.62477
mmu-miR-465b-5p	down	1.00539	0.988052	down	1.12536	0.62477
mmu-miR-465c-5p	down	1.00539	0.988052	down	1.12536	0.62477
mmu-miR-466a-3p	down	1.56566	0.854419	up	3.85074	0.49248
mmu-miR-466a-5p	down	1.00539	0.988052	down	1.12536	0.62477
mmu-miR-466b-5p	down	1.00539	0.988052	down	1.12536	0.62477
mmu-miR-466c-5p	down	1.00539	0.988052	up	4.35052	0.43176
mmu-miR-466d-3p	down	1.00539	0.988052	down	1.12536	0.62477
mmu-miR-466d-5p	down	1.00539	0.988052	down	1.12536	0.62477
mmu-miR-466f-3p	down	1.16184	0.840739	up	1.18165	0.850997
mmu-miR-466f-5p	down	1.00539	0.988052	down	1.12536	0.62477
mmu-miR-466g	up	1.10247	0.925811	up	1.07508	0.946601
mmu-miR-466h	down	2.69555	0.337636	up	1.1154	0.941101
mmu-miR-466i	down	1.22514	0.698151	up	1.20082	0.767126
mmu-miR-466j	down	1.00539	0.988052	down	1.12536	0.62477
mmu-miR-466k	down	1.00539	0.988052	down	1.12536	0.62477
mmu-miR-466l	down	1.00539	0.988052	down	1.12536	0.62477
mmu-miR-467a	down	1.20517	0.924751	down	1.47197	0.849178
mmu-miR-467a-1*	up	3.63158	0.430968	up	5.1127	0.340908
mmu-miR-467b	down	1.08936	0.964802	up	11.5864	0.199798
mmu-miR-467b*	up	3.2524	0.503602	up	5.59249	0.430371
mmu-miR-467c	down	4.03021	0.363325	up	2.90091	0.566218
mmu-miR-467d	down	1.00539	0.988052	down	1.12536	0.62477
mmu-miR-467e	down	4.77329	0.370123	down	1.44126	0.85709
mmu-miR-467e*	down	1.00539	0.988052	up	4.69567	0.431287
mmu-miR-467f	down	1.32613	0.51626	up	1.02734	0.951681
mmu-miR-467g	down	1.00539	0.988052	up	4.62152	0.431381
mmu-miR-468	down	1.00539	0.988052	up	4.7703	0.431195
mmu-miR-469	down	1.00539	0.988052	down	1.12536	0.62477
mmu-miR-470	down	1.00539	0.988052	down	1.12536	0.62477
mmu-miR-470*	down	1.00539	0.988052	down	1.12536	0.62477
mmu-miR-471	down	1.00539	0.988052	down	1.12536	0.62477
mmu-miR-483	up	3.13276	0.552285	up	7.51429	0.330064
mmu-miR-483*	up	1.30251	0.90324	up	4.44488	0.499283
mmu-miR-484	down	1.04939	0.767489	down	1.12508	0.418531
mmu-miR-485	down	1.00539	0.988052	down	1.12536	0.62477
mmu-miR-485*	down	1.00539	0.988052	down	1.12536	0.62477
mmu-miR-486	down	1.03126	0.988685	up	1.02817	0.990518
mmu-miR-487b	up	3.96458	0.400383	down	1.12536	0.62477
mmu-miR-488	down	1.00539	0.988052	down	1.12536	0.62477
mmu-miR-488*	down	1.00539	0.988052	down	1.12536	0.62477
mmu-miR-489	down	1.00539	0.988052	down	1.12536	0.62477
mmu-miR-490	down	1.00539	0.988052	down	1.12536	0.62477
mmu-miR-491	down	1.00539	0.988052	down	1.12536	0.62477
mmu-miR-493	down	1.00539	0.988052	down	1.12536	0.62477
mmu-miR-494	up	1.07019	0.831519	down	1.10526	0.731555
mmu-miR-495	down	1.00539	0.988052	down	1.12536	0.62477
mmu-miR-496	down	1.00539	0.988052	down	1.12536	0.62477
mmu-miR-497	up	1.30978	0.408503	up	1.29369	0.395684
mmu-miR-499	down	1.00539	0.988052	down	1.12536	0.62477
mmu-miR-500	down	1.76544	0.331231	down	2.0893	0.230926
mmu-miR-501-3p	up	2.86747	0.456879	up	2.41582	0.561945
mmu-miR-501-5p	down	1.00539	0.988052	down	1.12536	0.62477
mmu-miR-503	down	1.31588	0.582105	down	1.27006	0.585056
mmu-miR-503*	down	1.00539	0.988052	down	1.12536	0.62477
mmu-miR-504	down	1.00539	0.988052	down	1.12536	0.62477
mmu-miR-505	down	1.00539	0.988052	down	1.12536	0.62477
mmu-miR-509-3p	down	1.00539	0.988052	down	1.12536	0.62477
mmu-miR-509-5p	down	1.00539	0.988052	down	1.12536	0.62477
mmu-miR-511	down	1.00539	0.988052	down	1.12536	0.62477
mmu-miR-532-3p	down	1.12333	0.471854	down	1.19282	0.188968
mmu-miR-532-5p	down	1.09683	0.266601	down	1.01984	0.701134
mmu-miR-539	down	1.00539	0.988052	down	1.12536	0.62477
mmu-miR-540-3p	down	1.00539	0.988052	down	1.12536	0.62477
mmu-miR-540-5p	down	1.00539	0.988052	down	1.12536	0.62477
mmu-miR-541	down	1.00539	0.988052	down	1.12536	0.62477
mmu-miR-542-3p	down	1.04251	0.898602	down	1.00481	0.986711
mmu-miR-542-5p	up	1.06163	0.883529	up	1.20422	0.618293
mmu-miR-543	down	1.00539	0.988052	down	1.12536	0.62477
mmu-miR-544	down	1.00539	0.988052	down	1.12536	0.62477
mmu-miR-546	down	1.00539	0.988052	down	1.12536	0.62477
mmu-miR-547	down	1.00539	0.988052	down	1.12536	0.62477
mmu-miR-551b	down	1.00539	0.988052	down	1.12536	0.62477
mmu-miR-568	down	1.00539	0.988052	down	1.12536	0.62477
mmu-miR-574-3p	down	1.31739	0.693535	down	1.30517	0.721023
mmu-miR-574-5p	down	1.02142	0.909048	down	1.24852	0.460456
mmu-miR-582-3p	down	1.00539	0.988052	down	1.12536	0.62477
mmu-miR-582-5p	up	1.00098	0.993938	up	1.04759	0.650036
mmu-miR-590-3p	down	1.00539	0.988052	down	1.12536	0.62477
mmu-miR-590-5p	down	1.00539	0.988052	down	1.12536	0.62477
mmu-miR-592	down	1.00539	0.988052	down	1.12536	0.62477
mmu-miR-598	down	3.64431	0.358403	down	4.07918	0.32691
mmu-miR-615-3p	down	1.00539	0.988052	down	1.12536	0.62477
mmu-miR-615-5p	down	1.00539	0.988052	down	1.12536	0.62477
mmu-miR-652	up	1.00575	0.922006	up	1.00045	0.99098
mmu-miR-653	down	1.00539	0.988052	down	1.12536	0.62477
mmu-miR-654-3p	down	1.00539	0.988052	down	1.12536	0.62477
mmu-miR-654-5p	down	1.00539	0.988052	down	1.12536	0.62477
mmu-miR-665	down	1.00539	0.988052	down	1.12536	0.62477
mmu-miR-666-3p	down	1.00539	0.988052	down	1.12536	0.62477
mmu-miR-666-5p	down	1.00539	0.988052	down	1.12536	0.62477
mmu-miR-667	down	1.00539	0.988052	down	1.12536	0.62477
mmu-miR-668	down	1.00539	0.988052	down	1.12536	0.62477
mmu-miR-669a	up	1.19172	0.650664	up	1.34254	0.444999
mmu-miR-669b	down	1.14152	0.941789	down	1.27388	0.900584
mmu-miR-669e	down	1.00539	0.988052	up	3.09679	0.434732
mmu-miR-669f	down	1.11111	0.737962	up	1.1263	0.677732
mmu-miR-669g	down	1.00539	0.988052	down	1.12536	0.62477
mmu-miR-669h-3p	up	17.533	0.213365	up	5.47538	0.430471
mmu-miR-669h-5p	down	1.00539	0.988052	down	1.12536	0.62477
mmu-miR-669i	down	1.00539	0.988052	down	1.12536	0.62477
mmu-miR-669j	down	1.00539	0.988052	down	1.12536	0.62477
mmu-miR-669k	down	1.00539	0.988052	down	1.12536	0.62477
mmu-miR-669l	down	4.64885	0.369164	down	1.0542	0.980406
mmu-miR-669n	down	1.28791	0.589732	up	1.46998	0.356664
mmu-miR-670	down	1.00539	0.988052	down	1.12536	0.62477
mmu-miR-671-3p	down	1.00539	0.988052	down	1.12536	0.62477
mmu-miR-671-5p	down	1.18336	0.423844	down	1.13407	0.492865
mmu-miR-672	down	1.04248	0.832551	up	1.00972	0.952528
mmu-miR-673-3p	down	1.00539	0.988052	down	1.12536	0.62477
mmu-miR-673-5p	down	1.00539	0.988052	down	1.12536	0.62477
mmu-miR-674	down	1.18936	0.2407	down	1.35726	0.142966
mmu-miR-674*	down	1.04537	0.622904	down	1.00489	0.92867
mmu-miR-675-3p	down	1.00539	0.988052	down	1.12536	0.62477
mmu-miR-675-5p	down	1.00539	0.988052	down	1.12536	0.62477
mmu-miR-676	down	1.06171	0.972989	down	1.18864	0.927373
mmu-miR-676*	down	1.00539	0.988052	down	1.12536	0.62477
mmu-miR-677	up	1.11787	0.947665	up	3.9698	0.365484
mmu-miR-678	up	1.51167	0.828125	up	3.41741	0.421806
mmu-miR-679	down	1.00539	0.988052	down	1.12536	0.62477
mmu-miR-680	down	3.73347	0.575857	up	2.28997	0.631249
mmu-miR-681	down	1.00539	0.988052	down	1.12536	0.62477
mmu-miR-682	down	1.00539	0.988052	down	1.12536	0.62477
mmu-miR-683	down	1.00539	0.988052	down	1.12536	0.62477
mmu-miR-684	down	1.00539	0.988052	down	1.12536	0.62477
mmu-miR-685_v14.0	up	1.01846	0.992507	up	5.30585	0.353607
mmu-miR-686	down	1.00539	0.988052	down	1.12536	0.62477
mmu-miR-687	down	1.00539	0.988052	down	1.12536	0.62477
mmu-miR-688	down	1.00539	0.988052	down	1.12536	0.62477
mmu-miR-689	down	1.1562	0.725438	up	1.23947	0.480947
mmu-miR-690	up	1.12325	0.504636	up	1.17006	0.394092
mmu-miR-691	down	1.00539	0.988052	down	1.12536	0.62477
mmu-miR-692	down	1.00539	0.988052	down	1.12536	0.62477
mmu-miR-693-3p	down	3.03545	0.464242	down	3.39766	0.425294
mmu-miR-693-5p	down	1.00539	0.988052	down	1.12536	0.62477
mmu-miR-694	down	1.00539	0.988052	down	1.12536	0.62477
mmu-miR-695	down	1.00539	0.988052	down	1.12536	0.62477
mmu-miR-696	down	1.00539	0.988052	down	1.12536	0.62477
mmu-miR-697	up	1.07735	0.593747	down	1.07109	0.570189
mmu-miR-698	down	1.00539	0.988052	down	1.12536	0.62477
mmu-miR-699_v12.0	down	1.00539	0.988052	down	1.12536	0.62477
mmu-miR-700	down	3.14685	0.491685	down	1.44822	0.811688
mmu-miR-701	down	1.08023	0.956673	up	2.67159	0.559864
mmu-miR-702	down	2.81721	0.341407	up	2.8147	0.492387
mmu-miR-703	down	1.00539	0.988052	down	1.12536	0.62477
mmu-miR-704	down	1.00539	0.988052	down	1.12536	0.62477
mmu-miR-705	up	1.47843	0.849532	up	10.627	0.224318
mmu-miR-706	down	1.08196	0.803271	up	1.35601	0.263048
mmu-miR-707	down	1.00539	0.988052	down	1.12536	0.62477
mmu-miR-708	down	1.00539	0.988052	down	1.12536	0.62477
mmu-miR-708*	down	1.00539	0.988052	down	1.12536	0.62477
mmu-miR-709	up	1.05924	0.754434	up	2.65717	0.00214604
mmu-miR-710	down	1.00539	0.988052	down	1.12536	0.62477
mmu-miR-711	down	1.00539	0.988052	down	1.12536	0.62477
mmu-miR-712	down	1.554	0.0657628	down	1.84483	0.036481
mmu-miR-712*	down	1.00539	0.988052	down	1.12536	0.62477
mmu-miR-713	down	1.00539	0.988052	down	1.12536	0.62477
mmu-miR-714	down	1.39675	0.527432	down	2.08373	0.19576
mmu-miR-715	up	1.09793	0.822849	down	3.38631	0.354203
mmu-miR-717	down	1.00539	0.988052	down	1.12536	0.62477
mmu-miR-718	down	1.00539	0.988052	down	1.12536	0.62477
mmu-miR-719	down	1.00539	0.988052	down	1.12536	0.62477
mmu-miR-720	up	1.06	0.652196	up	1.06249	0.553645
mmu-miR-721	down	1.05332	0.980993	up	4.72255	0.420842
mmu-miR-741	down	1.00539	0.988052	down	1.12536	0.62477
mmu-miR-742	down	1.00539	0.988052	down	1.12536	0.62477
mmu-miR-742*	down	1.00539	0.988052	down	1.12536	0.62477
mmu-miR-743a	down	1.00539	0.988052	down	1.12536	0.62477
mmu-miR-743b-3p	down	1.00539	0.988052	down	1.12536	0.62477
mmu-miR-743b-5p	down	1.00539	0.988052	down	1.12536	0.62477
mmu-miR-744	down	1.16045	0.212814	down	1.09877	0.35114
mmu-miR-744*	down	2.98275	0.345857	down	3.33867	0.308946
mmu-miR-758	down	1.00539	0.988052	down	1.12536	0.62477
mmu-miR-759	down	1.00539	0.988052	down	1.12536	0.62477
mmu-miR-760	down	1.00539	0.988052	down	1.12536	0.62477
mmu-miR-761	down	1.00539	0.988052	down	1.12536	0.62477
mmu-miR-762	down	1.00539	0.988052	down	1.12536	0.62477
mmu-miR-763	down	1.00539	0.988052	down	3.60612	0.62477
mmu-miR-764-3p	down	1.00539	0.988052	down	1.12536	0.62477
mmu-miR-764-5p	down	1.00539	0.988052	down	1.12536	0.62477
mmu-miR-770-3p	down	1.00539	0.988052	down	1.12536	0.62477
mmu-miR-770-5p	down	1.00539	0.988052	down	1.12536	0.62477
mmu-miR-7a	down	1.0848	0.582968	up	1.0599	0.685352
mmu-miR-7a*	down	5.02954	0.355633	down	1.2996	0.317407
mmu-miR-7b	up	1.04052	0.982402	up	4.40066	0.455164
mmu-miR-802	down	1.00539	0.988052	down	1.12536	0.62477
mmu-miR-804	down	1.00539	0.988052	down	1.12536	0.62477
mmu-miR-805	up	3.84922	0.00198213	up	11.1056	0.000393
mmu-miR-871	down	1.00539	0.988052	down	1.12536	0.62477
mmu-miR-872	down	1.07885	0.160765	down	1.04379	0.321954
mmu-miR-872*	up	2.39061	0.583613	up	1.9866	0.682628
mmu-miR-873	down	1.00539	0.988052	down	1.12536	0.62477
mmu-miR-874	down	1.00539	0.988052	down	1.12536	0.62477
mmu-miR-875-3p	down	1.00539	0.988052	down	1.12536	0.62477
mmu-miR-875-5p	down	1.00539	0.988052	down	1.12536	0.62477
mmu-miR-876-3p	down	1.00539	0.988052	down	1.12536	0.62477
mmu-miR-876-5p	down	1.00539	0.988052	down	1.12536	0.62477
mmu-miR-877	down	2.73259	0.338834	down	3.05866	0.298804
mmu-miR-877*	down	4.04542	0.539515	up	1.23414	0.745671
mmu-miR-878-3p	down	1.01377	0.946535	down	1.16245	0.419043
mmu-miR-878-5p	down	1.00539	0.988052	down	1.12536	0.62477
mmu-miR-879	down	1.00539	0.988052	down	1.12536	0.62477
mmu-miR-879*	down	1.00539	0.988052	down	1.12536	0.62477
mmu-miR-880	down	1.00539	0.988052	down	1.12536	0.62477
mmu-miR-881	down	1.00539	0.988052	down	1.12536	0.62477
mmu-miR-881*	down	1.00539	0.988052	down	1.12536	0.62477
mmu-miR-882	down	1.00539	0.988052	down	1.12536	0.62477
mmu-miR-883a-3p	down	1.00539	0.988052	down	1.12536	0.62477
mmu-miR-883a-5p	down	1.00539	0.988052	down	1.12536	0.62477
mmu-miR-883b-3p	down	1.00539	0.988052	down	1.12536	0.62477
mmu-miR-883b-5p	down	1.00539	0.988052	down	1.12536	0.62477
mmu-miR-9	down	5.06678	0.441566	down	1.50955	0.848966
mmu-miR-9*	down	3.76406	0.360068	down	4.21322	0.329293
mmu-miR-92a	up	1.00021	0.996548	up	1.07327	0.367975
mmu-miR-92a*	down	1.00539	0.988052	down	1.12536	0.62477
mmu-miR-92b	down	1.00539	0.988052	down	1.12536	0.62477
mmu-miR-93	down	1.05249	0.526925	down	1.02178	0.782966
mmu-miR-93*	down	3.6244	0.358112	up	1.91935	0.676528
mmu-miR-96	down	1.07236	0.886231	up	1.0397	0.92981
mmu-miR-98	down	1.03808	0.805495	up	1.10838	0.493107
mmu-miR-99a	down	1.039	0.540008	up	1.01311	0.795035
mmu-miR-99b	down	1.0871	0.546183	down	1.12625	0.419701
mmu-miR-99b*	down	7.00563	0.222635	down	2.51377	0.00382752

## Sheet: qPCRs RNAseq
Fig.1F					Fig.1H					Fig.1I
	Fold of Time Point/Control of 805/sno					Fold of Time point /Control of 805/sno						Fold	Ave	SD	p-value
		Control	2hr	10hr			Control	2hr	10hr		C3	1	1.00996	0.477933	0.00810909
	exp1	1	1.40641	2.30764		exp1	0.983449	1.00696	1.58418		C5	1.86563
	exp2	1	1.95296	2.49136		exp2	0.945696	1.04791	1.8355		C6	0.751397
	exp3	0.99	1.1698	2.71755		exp3	0.770284	1.09489	1.91111		C8	1.16839
	Ave	0.996667	1.50972	2.50552		exp3-2			2.16364		C7	0.264382
	SD	0.0057735	0.401675	0.205322		Ave	0.89981	1.04992	1.87361		Sm3	2.91477	2.83222	1.28845
	p-value		0.00109989	1.11966e-07		SD	0.11375	0.0439969	0.238571		Sm4	4.73011
						p-values		0.0974334	6.9194e-09		Sm5	1.8925
											Sm6	3.20823
											Sm7	1.41548
Fig.2C		Fold 805	Ave	SD	Fig.2E		Control 1	Control 2			CSE-1	CSE-2				Fig.2I		B2M=NuDNA	16S=mtDNA	mtDNA/nuclear/DNA		Fig.2J		Fold805-5'/sno55	Fold805-3'/sno55
	Total C	1	1.0279	0.0835675	RNAseq	Length	Count	Count	average	SD	Count	Count	average	SD			control	1.00072	0.993684	0.992972			control	1	1.08879
		1.12185				70	41	34	37.5	4.94975	241	154	197.5	61.5183			control	1.00102	0.992523	0.991509			control	1.06859	0.972933
		0.961859															control	1.0037	0.99605	0.992379			control	0.839192	1
	Total 2h	1.09493	1.04832	0.0474888			Fold 805 -5'/	Fold 805'3'									Ave			0.992287			Ave	0.969262	1.02058
		1			Fig.2G		sno55	sno55									SD			0.000735555			SD	0.11775	0.060609
		1.05002				Control	1.03215	1.1535									EtBr /rho-	1.21314	0.0150132	0.0123755			EtBr /rho-	0.0182707	0.0266023
	total 6h	2.28531	2.0284	0.22391			1	1									EtBr /rho-	1.161	0.0153291	0.0132033			EtBr /rho-	0.0197671	0.0211456
		1.92519					0.946509	1.14368									EtBr /rho-	1.18701	0.0151791	0.0127877			EtBr /rho-	0.0176757	0.0204022
		1.87472				Ave	0.992887	1.07675									Ave			0.0127888			Ave	0.0185712	0.0227167
	Total 10h	2.19799	2.69749	0.43989		SD	0.0432618	0.0718975									SD			0.00041391			SD	0.00107759	0.00338548
		2.86737				10h	2.95041	2.99481
		3.0271					3.2539	2.60497
	Cyto C	0.0197777	0.0185163	0.00194023			3.15676	2.71121
		0.0162821
		0.019489				Ave	3.12036	2.77033
	Cyto 2h	0.0471511	0.0376901	0.0137734		SD	0.154988	0.08379
		0.0746063
		0.0589343
	Cyto 6h	0.0361665	0.0376901	0.00729443
		0.0456259				Fig.6C-D	Fold 805/sno55			Fig.6E		12S rRNA/18s rRNA	tVal 16S rRNA/18S rRNA	ND1/18S rRNA	Cox1/18S rRNA	mttRNApro/18S rRNA	ND6/18S rRNA		Fig.6G		B2M=NuDNA	16S=mtDNA	mtDNA/nuclear/DNA		Fig.6I		NDUFb7/Gapdh	NDUFs8/Gapdh	Atp6v/Gapdh	OxaL1/Gapdh
		0.0312777					Total C	1			Control	100.879	99.6349	92.725	99.6292	99.0505	100.369			control	189.38	194.459	1.02682
	Cytol 10h	0.0563061	0.0376901	0.00459776			Total C	1.23975			Control	98.8124	100.372	100.006	100.024	99.6613	98.9938			control	189.485	183.264	0.967168			Control	1	1.12601	1.1898	1
		0.0485776					Total C	1.29624			Control	100.307	100.003	107.287	100.42	101.284	100.637			control	213.451	216.336	1.01352			Control	1.02853	1	0.909375	1.10826
		0.0481266					Ave	1.17866			Ave	99.9995	100.003	100.006	100.024	99.9988	100			control	203.753	215.509	1.0577			Control	0.892286	0.950686	1.08	0.989254
	mito C	5.44681	5.43155	0.146209			SD	0.157285			SD	1.06714	0.368356	7.28121	0.395234	1.15455	0.88154			Ave			1.0163			Ave	0.973605	1.02557	1.05973	1.03251
		5.2783					Total C A	0.189943			AI805	107.642	108.592	102.111	106.822	107.771	99.3332			SD			0.0376211			SD	0.0718551	0.090417	0.198291	0.0658282
		5.56952					Total C A	0.311664			AI805	112.459	111.067	106.32	110.03	110.756	101.356			AI805	205.132	249.322	1.21542			AI805	0.342347	0.661001	0.648042	0.541674
	mitol 2h	6.09529	5.17646	0.799492			Total C A	0.37332			AI805	110.274	113.543	110.529	117.234	111.192	100.369			AI805	212.714	240.95	1.13274			AI805	0.263287	0.598943	0.52929	0.662417
		4.6396					Ave	0.291642			Ave	110.128	111.067	106.32	111.362	109.906	100.353			AI805	218.054	261.713	1.20022			AI805	0.26821	0.594739	0.589629	0.680124
		4.79448					SD	0.0933137			SD	3.51501	2.47543	4.20904	5.33228	1.86222	1.01138			AI805	221.326	250.161	1.13028			Ave	0.291281	0.618228	0.588987	0.628072
	mitol 6h	7.34152	8.63742	2.59505			Mito C	4.18876												Ave			1.16967			SD	0.0442926	0.0125253	0.0593787	0.0753444
		6.94555					Mito C	3.49954												SD			0.044503			ncR-805	1.53184	1.57809	1.29884	1.6373
		11.6252					Mito C	3.78421																		ncR-805	1.74312	1.59343	1.37256	1.71913
	mitol 10h	13.1608	13.727	0.0648933			Ave	3.82417																		ncR-805	2.0039	2.01924	1.6061	1.68986
		13.2526					SD	0.346342																				2.00674	1.62507
		14.7677					Mito C A	2.00987																				2.20111
							Mito C A	1.70923																				1.98913
Fig.4G		Fold 805/sno55	Ave	SD			Mito C A	1.80889																		Ave	1.75962	1.89796	1.47564	1.6821
	NE Control	1	0.992975	0.0278809			Ave	1.84266																		SD	0.236465	0.253695	0.164555	0.0414656
	NE Control	1.01667					SD	0.153143																		p C/ AI	7.01036e-05	0.00518578	0.0036258	0.0169523
	NE Control	0.962253					nuclear C	0.559284																		p C/ncR	0.0043651	3.03509e-05	0.000420689	0.0292433
	NE CSE	6.62928	7.80663	1.03595			nuclear C	0.385173
	NE CSE	8.21202					nuclear C	0.492816
	NE CSE	8.57859					Ave	0.479091
	NP Control	1.095	1.3355	0.208658			SD	0.0878633
	NP Control	1.46836					nuclear C A	0.114003
	NP Control	1.44313					nuclear C A	0.0851382
	NP C + Rnase	4.23843	3.62946	1.41279			nuclear C A	0.129375
	NP C + Rnase	4.63565					Ave	0.109505
	NP C + Rnase	2.01432					SD	0.0221564
	NP CSE	10.6327	10.1497	0.680014
	NP CSE	9.66673
	NP CSE	10.9788
	NP CSE+Rnase	18.5823	17.4979	0.949415
	NP CSE+Rnase	16.8164
	NP CSE+Rnase	17.095
Suppl. Fig.1A			#1	#2	#3	#4	#5	#6	Ave	SD
		pre smoke	46312.3	56495.9	54810.5	51705.6	56307.9	59931.5	55850.3	2980.88		Ave	SD	Ave in %	SD in %
		%	82.9223	101.156	98.1383	92.5788	100.819	107.307	62511.1	7578.85	pre-CSE	55850.3	2980.88	100	5.33726
		10h	54368.1	63806.4	69358.8	pvalues			62511.1	7578.85
		%	97.3461	114.245	124.187	0.0792469			43537.5	1577.86	CSE 10h	62511.1	7578.85	111.926	13.5699
		24h	49228.8	56145.5	57524.9				54299.7	4445.33
		%	88.1443	100.529	102.998	0.990831					CSE 24h	54299.7	4445.33	97.2237	7.95938
		48h	41901.5	45049.9	43661.2				43537.5	1577.86
		%	75.0247	80.6619	78.1754	0.00745685					CSE 48h	43537.5	1577.86	77.954	2.82516
Suppl. Fig.1B-C		709/sno55	1907/so55		Suppl. Fig.1D	Time	Fold 805/so55	Fold ave	Fold SD	p C/time
	Control	0.997528	0.804364			c	1.52626	1.27419	0.309948			Suppl. Fig.1E								Supl. Fig. 1H livers
	Control	1	1.00245			c	0.97942						Fold 805/sno55	Fold ave	Fold SD	Folds	Folds sd	p values			Fold 805/sno55	Fold ave	Fold SD
	Control	0.934722	1			c	1					C1	0.933033	0.944688	0.0925025	1.21126	0.371911	)		C1	0.870164	1.06848	0.230721
	2h CSE	0.775647	0.651808			c	1.59107						1.04247							C2	1.3217
	2h CSE	0.930626	0.675162										0.858565							C3	1.01357
	2h CSE	0.819446	0.797021			2	0.474123	0.399542	0.153489	0.00296866		c2	0.61132	1.05296	0.470364					6 Wks7	4.64163	3.94405	0.699849
	10h CSE	1.47954	2.64352			2	0.233258						1							6 Wks8	3.85869
	10h CSE	1.61776	2.4222			2	0.316439						1.54756							6 Wks9	4.26565
	10h CSE	1.36697	3.52855			2	0.574349					c3	1.8025	1.63613	0.227834					6 Wks10	3.01022
													1.55833							6 mo	5.23914	7.25306	2.30869
						12	0.290511	0.287208	0.0796944	0.00113075			1.34723							6 mo	9.58558
						12	0.386891					6 Wks2	0.271684	0.207598	0.0554996	0.205094	0.109586	1.05784e-07		6 mo	8.88858
						12	0.192109						0.175556							6 mo	5.29893
						12	0.279322						0.175556					0.00327675
												6 Wks3	0.469761	0.357574	0.0972466
						24	0.575678	0.601619	0.0567005	0.0585153			0.30566
						24	0.666649						0.297302
						24	0.562529					6 Wks4	0.145592	0.147103	0.0594852
													0.20733
													0.0883883
												6 Wks5	0.166086	0.108102	0.0937015
Suppl. Fig.2A		Cox3/Rnr2	mto-ncR-805/Rnr2 3'	GAPDH/Rnr2	mto-ncR-805/Rnr2 5'	Suppl. Fig.2C		Fold Dicer/GAPDH	Ave	SD			0.15822
	mito	1	1.03701	1.58736	0.951228		shRNA-Control	1	1.02698	0.0402995			1.18861e-10
	mito	0.856667	0.977777	0.804267	1			1.05395				6 mo1	0.373712	0.357183	0.0535648	0.300547	0.116408	8.75226e-06
	mito	1.23942	1	1	1.10946			0.97512					0.297302
	mito Ave	1.03203	1.00493	1.13054	1.02023		shRNA-Dicer	0.348853	0.355859	0.0114422			0.400535					0.015505
	mto SD	0.193378	0.02992	0.407543	0.0810347			0.369063				6 mo2	0.269807	0.377799	0.167191
	mito+Rnase	0.888072	1.19991	0.00141772	0.808508			0.34966					0.570382
	mito+Rnase	0.854969	1.03529	0.000841641	0.847731								0.293209
	mito+Rnase	0.908982	1.3172	0.000696731	0.819466							6 mo4	0.133046	0.166659	0.0758343
	mito+Rnase Ave	0.884008	1.18413	0.000985363	0.825235								0.11344
	mito+Rnase SD	0.0272349	0.141615	0.000102467	0.0149347								0.25349
Suppl. Fig.2D		Fold 805/sno55	Fold ave	Sd ave		Suppl. Fig.3A			Suppl. Fig.3B		B2M=NuDNA	16S=mtDNA	mtDNA/nuclear/DNA
	Control	1.14555	1.07278	0.106736			805/sno55			control	176.679	211.376	1.19639
	Control	1				C	0.999079			control	218.167	258.36	1.18423
	Control	1.02				C	1			control	226.048	261.812	1.15821
	shDicer1	1.13175	0.970842	0.0363476		C	1.16531				205.132	229.322	1.11792
	shDicer1	0.809933				Ave	1			Ave			1.16419
	shDicer1	1.005				SD	0.0863037			SD			0.0347118
	shAgo2-1	1	1.1	0.141421		1 hr	2.45995			2hr CSE	210.501	283.864	1.34852
	shAgo2-2	1.2				1 hr	2.48649			2hr CSE	212.437	295.491	1.39096
	shAgo2-2	0.9				1 hr	2.65541			2hr CSE	190.901	306.974	1.60803
						Ave	2.5054			2hr CSE	197.558	317.218	1.60569
						SD	0.160505			Ave			1.4883
						3 hr	2.45995			SD			0.137997
						3 hr	2.48649			6hr CSE	229.55	275.327	1.19942
						3 hr	2.85541			6hr CSE	235.453	267.906	1.13783
						Ave	2.11222			6hr CSE	129.667	138.37	1.06712
						SD	0.133569			6hr CSE	142.5	151.853	1.06564
						6 hr	2.87657			Ave			1.1175
						6 hr	2.80051			SD			0.0641671
						6 hr	2.90393			10hr CSE	274.938	270.386	0.983444
						Ave	2.86034			10hr CSE	289.957	270.386	0.932505
						SD	0.0535856			10hr CSE	234.617	270.386	1.15245
						10 hr	5.76958			10hr CSE	228.771	270.386	1.18191
						10 hr	5.39001			Ave			1.06258
						10 hr	6.12897			SD			0.123152
						Ave	5.76285
						SD	0.369524

## Sheet: Fig.6H Qiagen l Energy plates
Position	Gene Symbol	AVG ΔCt		2^-ΔCt		Fold Change		p-value	Fold Up- or Down-Regulation
		Group 1	Control Group	Group 1	Control Group	Group 1/Control	Comments	P Value	Group 1/Control
A01	Atp12a	14.9	14.97	3.3e-05	3.1e-05	1.05	C	0.713862	1.05
A02	Atp4a	12.84	12.12	0.000136	0.000225	0.61	B	0.203161	-1.65
A03	Atp4b	12.08	12.61	0.00023	0.00016	1.44	B	0.457430	1.44
A04	Atp5a1	1.37	0.96	0.386891	0.514057	0.75		0.026797	-1.33
A05	Atp5b	0.11	-0.15	0.928731	1.10957	0.84		0.189435	-1.19
A06	Atp5c1	1.83	1.2	0.280616	0.436282	0.64		0.120296	-1.55
A07	Atp5d	3.05	2.41	0.120463	0.187722	0.64		0.025297	-1.56
A08	Atp5f1	1.01	0.55	0.4954	0.68302	0.73		0.065531	-1.38
A09	Atp5g1	1.45	0.36	0.366021	0.780967	0.47		0.002741	-2.13
A10	Atp5g2	3.04	1.67	0.121301	0.31498	0.39		0.000157	-2.6
A11	Atp5g3	0.78	0.23	0.581023	0.852635	0.68		0.010952	-1.47
A12	Atp5h	0.21	-0.34	0.866537	1.26868	0.68		0.028292	-1.46
B01	Atp5j	0.33	-0.17	0.797377	1.12766	0.71		0.090579	-1.41
B02	Atp5j2	0.63	0.18	0.644685	0.880666	0.73		0.105264	-1.37
B03	Atp5o	1.53	0.86	0.347078	0.549681	0.63		0.018589	-1.58
B04	Atp6v0a2	4.63	4.23	0.040479	0.053413	0.76		0.037543	-1.32
B05	Atp6v0d2	12.24	13.06	0.000207	0.000117	1.77	B	0.373549	1.77
B06	Atp6v1c2	10.99	10.05	0.000491	0.000945	0.52		0.045333	-1.93
B07	Atp6v1e2	14.87	14.93	3.3e-05	3.2e-05	1.04	B	0.728077	1.04
B08	Atp6v1g3	14.7	14.97	3.7e-05	3.1e-05	1.2	B	0.529840	1.2
B09	Bcs1l	5.66	5.23	0.019732	0.026645	0.74		0.122314	-1.35
B10	Cox11	6.94	6.3	0.008125	0.012662	0.64		0.000108	-1.56
B11	Cox4i1	0.34	-0.26	0.790041	1.19471	0.66		0.031368	-1.51
B12	Cox4i2	10.72	10.69	0.000594	0.000604	0.98	B	0.954187	-1.02
C01	Cox5a	1.53	1.12	0.347078	0.459032	0.76		0.052174	-1.32
C02	Cox5b	9.68	9.42	0.001219	0.001463	0.83		0.148892	-1.2
C03	Cox6a1	0.69	0.15	0.621288	0.90125	0.69		0.064687	-1.45
C04	Cox6a2	9.99	7.06	0.000981	0.007512	0.13	A	0.002037	-7.66
C05	Cox6b1	1.4	0.71	0.378929	0.61132	0.62		0.011081	-1.61
C06	Cox6b2	13.94	14.3	6.3e-05	5e-05	1.28	B	0.416430	1.28
C07	Cox6c	0.94	0.46	0.52003	0.726986	0.72		0.124005	-1.4
C08	Cox7a2	12.74	12.13	0.000146	0.000223	0.66	B	0.174243	-1.53
C09	Cox7a2l	3.44	3.07	0.092355	0.119355	0.77		0.031618	-1.29
C10	Cox7b	2.29	1.61	0.204004	0.327598	0.62		0.006363	-1.61
C11	Cox8a	2.88	2.43	0.136156	0.185137	0.74		0.028094	-1.36
C12	Cox8c	14.12	14.74	5.6e-05	3.7e-05	1.54	B	0.410247	1.54
D01	Cyc1	3	2.49	0.124712	0.177595	0.7		0.001554	-1.42
D02	Lhpp	6.38	6.23	0.012035	0.013322	0.9		0.369645	-1.11
D03	Ndufa1	2.71	2.21	0.153184	0.215636	0.71		0.076535	-1.41
D04	Ndufa10	3.47	2.96	0.090454	0.128514	0.7		0.023309	-1.42
D05	Ndufa11	3.81	2.67	0.071133	0.156764	0.45		0.002724	-2.2
D06	Ndufa2	2.54	2.06	0.171943	0.239263	0.72		0.054828	-1.39
D07	Ndufa3	2.98	2.41	0.126745	0.188156	0.67		0.028482	-1.48
D08	Ndufa4	0.12	-0.14	0.922316	1.10445	0.84		0.355141	-1.2
D09	Ndufa5	1.77	1.3	0.293209	0.407066	0.72		0.090985	-1.39
D10	Ndufa6	2.34	1.81	0.19751	0.285191	0.69		0.131973	-1.44
D11	Ndufa7	3	2.44	0.125289	0.18471	0.68		0.030094	-1.47
D12	Ndufa8	3.37	2.48	0.096947	0.178831	0.54		0.002163	-1.84
E01	Ndufab1	7.53	7.07	0.005398	0.007442	0.73		0.069488	-1.38
E02	Ndufb10	4.2	3.52	0.054409	0.087171	0.62		0.007962	-1.6
E03	Ndufb2	2.62	2.23	0.162668	0.213159	0.76		0.217298	-1.31
E04	Ndufb3	3.2	2.55	0.109071	0.17115	0.64		0.022509	-1.57
E05	Ndufb4	2.21	1.8	0.216134	0.287175	0.75		0.139224	-1.33
E06	Ndufb5	3.22	2.84	0.107321	0.139339	0.77		0.252122	-1.3
E07	Ndufb6	2.77	2.32	0.146266	0.200267	0.73		0.139448	-1.37
E08	Ndufb7	2.06	0.92	0.240371	0.527289	0.46		0.012448	-2.19
E09	Ndufb8	1.61	1.2	0.328356	0.434271	0.76		0.038369	-1.32
E10	Ndufb9	1.89	1.46	0.270431	0.363493	0.74		0.106436	-1.34
E11	Ndufc1	2.21	1.81	0.215636	0.285191	0.76		0.178354	-1.32
E12	Ndufc2	1.92	1.21	0.264255	0.431271	0.61		0.012330	-1.63
F01	Ndufs1	4.38	4.07	0.048138	0.059402	0.81		0.088422	-1.23
F02	Ndufs2	2.91	2.58	0.133354	0.167628	0.8		0.071493	-1.26
F03	Ndufs3	3.22	2.86	0.107321	0.138057	0.78		0.122291	-1.29
F04	Ndufs4	3.22	2.76	0.107321	0.147283	0.73		0.052470	-1.37
F05	Ndufs5	3.12	1.96	0.115023	0.256435	0.45		0.011092	-2.23
F06	Ndufs6	2.55	1.94	0.17115	0.260616	0.66		0.074344	-1.52
F07	Ndufs7	4.22	2.98	0.053784	0.126745	0.42		0.010873	-2.36
F08	Ndufs8	5.77	3.79	0.018283	0.072126	0.25		0.003015	-3.94
F09	Ndufv1	4.27	3.67	0.051832	0.078563	0.66		0.002066	-1.52
F10	Ndufv2	2.99	2.46	0.125579	0.181327	0.69		0.102695	-1.44
F11	Ndufv3	4.9	3.59	0.033416	0.083235	0.4		0.004986	-2.49
F12	Oxa1l	6.01	4.42	0.015517	0.046822	0.33		0.001164	-3.02
G01	Ppa1	3.25	2.38	0.105112	0.191666	0.55		0.003504	-1.82
G02	Ppa2	4.2	3.61	0.054535	0.081711	0.67		0.001101	-1.5
G03	Sdha	3.73	3.54	0.075363	0.08617	0.87		0.298567	-1.14
G04	Sdhb	3.66	3.05	0.079293	0.120742	0.66		0.008699	-1.52
G05	Sdhc	2.79	2.44	0.144586	0.18471	0.78		0.036377	-1.28
G06	Sdhd	6.56	6.2	0.010623	0.013634	0.78		0.058874	-1.28
G07	Uqcr11	4.01	3.74	0.061925	0.07467	0.83		0.277886	-1.21
G08	Uqcrc1	3.84	3.66	0.069992	0.07911	0.88		0.244270	-1.13
G09	Uqcrc2	3.54	3.02	0.085971	0.122995	0.7		0.000727	-1.43
G10	Uqcrfs1	2.9	1.99	0.133972	0.251158	0.53		0.038640	-1.87
G11	Uqcrh	5.08	4.68	0.029564	0.03901	0.76		0.027324	-1.32
G12	Uqcrq	1.65	0.82	0.31864	0.565135	0.56		0.014101	-1.77
H01	Actb	-0.96	-2.04	1.94981	4.10296	0.48		0.005933	-2.1
H02	B2m	2.24	0.46	0.211198	0.726986	0.29		0.016306	-3.44
H03	Gapdh	0	0	1	1	1		0.000000	1
H04	Gusb	4.81	4.09	0.035567	0.05872	0.61		0.000228	-1.65
H05	Hsp90ab1	0.08	-0.59	0.948246	1.50873	0.63		0.003485	-1.59
<img height="1" width="1" border="0" alt="" src="https://www.googleadservices.com/pagead/conversion/1071375008/?frame=0&random=1445367017918&cv=8&fst=1445367017918&num=1&fmt=1&value=1000&label=uY2xCJaylgEQoMXv_gM&bg=00ffff&hl=en&gl=US&guid=ON&u_h=768&u_w=1366&u_ah=728&u_aw=1366&u_cd=24&u_his=14&u_tz=-240&u_java=true&u_nplug=20&u_nmime=144&frm=2&url=http%3A//pcrdataanalysis.sabiosciences.com/pcr2/…
GAPDH was choosen as normalization gene, because there were no significant changes in its levels in different conditions:
															Group	Gene name	Fold	- Fold	SD															gene/gapdh	AI805 to Control
		GAPDH qPCR data:		Representative experiments											mitochodrial Emzymes	Aldh18a1	0.696357	-1.3	0.0384283														Gene name	#1	#2	#3
																Bdh1	0.37746	-2.6	0.0268029														Aldh18a1	0.647	0.7	0.61
		from qPCR arrays														Cmpk2	0.362352	-2.5	0.044586														Bdh1	0.374	0.347	0.412
																Inpp5b	0.5604	-1.57	0.0503309														Cmpk2	0.327	0.425	0.335
		Control	AI		GAPDH											Maoa	0.52642	-1.84	0.00977261														Inpp5b	0.5	0.558	0.628
				p C/AI805		C	AI805									Me3	0.679969	-1.32	0.0135088														Maoa	0.53	0.536	0.513
		14.53	14.6	0.889516			19.61									Mthfd2	0.613827	-1.41	0.0251736														Me3	0.662	0.695	0.683
	array 1	14.85	14.46													Oxct1	0.635758	-1.4	0.0516383														Mthfd2	0.583	0.645	0.613
		14.79	14.46													Pck2	0.58765	-1.45	0.0578096														Oxct1	0.58	0.7	0.623
																Shmt2	0.587789	-1.45	0.0169277														Pck2	0.582	0.661	0.52
		17.13	17												ETC																		Shmt2	0.582	0.661	0.52
	array 2	17.14	17.11				19.84								Complex I	Ndufa10	0.600019	-1.42	0.0654114
		17.14	17.01													Ndufb3	0.562344	-1.57	0.0562344														Ndufa10	0.578357	0.742279	0.612271
																Ndufa3	0.551399	-1.48	0.0915902														Ndufb3	0.512882	0.640247	0.688236
		16.8	16.95													Ndufa8	0.528732	-1.84	0.0577176														Ndufa3	0.558656	0.558656	0.429339
	array 3	16.93	16.95													Ndufs5	0.506541	-2.23	0.0399179														Ndufa8	0.529744	0.494268	0.608516
		16.94	16.99				20.85									Ndufa11	0.50209	-2.2	0.0297194														Ndufs5	0.522451	0.382456	0.451678
																Ndufb7	0.478995	-2.19	0.0545601														Ndufa11	0.504654	0.344689	0.537139
																Ndufs7	0.448213	-2.36	0.0303025														Ndufb7	0.461169	0.398698	0.515258
																Ndufv3	0.434287	-2.49	0.024758														Ndufs7	0.611334	0.299377	0.417554
	array 1 p	0.117088														Ndufs8	0.25	-3.94	0.0548347														Ndufv3	0.39962	0.355199	0.455872
	array 2 p	0.0518926																															Ndufs8	0.487464	0.168798	0.197972
	array 3 p	0.19388													Complex III	Uqcrfs1	0.53	-1.87	0.12641
																Uqcrc2	0.600324	-1.43	0.175713														Uqcrfs1	0.654382	0.45	0.451678
																Uqcrq	0.568258	-1.77	0.0726837														Uqcrc2	0.703863	0.65	0.443996
																																	Uqcrq	0.526085	0.508164	0.670527
															Complex IV	Cox4i1	0.571115	-1.51	0.0419828
																Cox6b1	0.52531	-1.61	0.057945														Cox4i1	0.548425	0.629975	0.837039
																Cox6a2	0.111956	-7.66	0.0788554														Cox6b1	0.528521	0.594617	0.457876
																																	Cox6a2	0.235974	0.0912963	0.103428
															Complex V	Ppa1	0.54959	-1.82	0.0356574
																Atp5g1	0.454768	-2.13	0.0366693														Ppa1	0.55224	0.504654	0.591876
																Atp5g2	0.378001	-2.6	0.0449346														Atp5g1	0.481865	0.428302	0.498858
																Atp6v1c2	0.331654	-1.93	0.0520184														Atp5g2	0.394118	0.32685	0.443406
																Oxa1l	0.305079	-3.02	0.0589722														Atp6v1c2	0.262663	0.41645	0.545717
																																	Oxa1l	0.455872	0.276759	0.288511

## Sheet:  Fig.4D, 5E,6G, 7F, Sup.3C-E 
																																			Suppl. Fig.3C-E
																																				Areas					Lengths				Areas
																																				Control					Control				Control + CS
																																			Cell ID	M638A1	M638A12	M638A21			M638A1	M638A12	M638A21			M638D1	M638D9	M638D28	M638D41
Fig. 4 D		control	1h	2h	6h	10h		Fig.5E	Summary	Type II cells								non- Type II cells																	1	0.4536	0.7182	0.2268		1	0.92521	1.45717	1.07965		1	0.713	0.3066	0.199	0.2541
	dots/cell	35	5	3	7	3				Control	12h	24h	48h	sham	6 mo CS				C	12h	24h	48h	sham	6 mo CS											2	0.4242	1.0164	0.2667		2	0.93236	1.7303	0.75361		2	0.328	0.84	0.137	0.1743
		24	4	11	7	2			dots/cell 1	9	16	3	2	3	3			dots/fiels 1	1.76087	1.33333	1.35484	1.78571	2.58065	0.961538											3	0.4704	0.9744	0.4263		3	0.79651	2.27513	1.06106		3	0.667	0.6132	0.185	1.071
		19	11	9	12	9			dots/cell 2	11	3	10	7	5	2			fiels 2	1.85714	1.75862	1.8	2.15	2.35417	1.2619											4	0.357	0.4095	0.1974		4	1.09967	1.13542	0.49478		4	0.142	1.2033	0.135	0.6258
		28	12	3	9	13			dots/cell 3	7	7	8	2	6	1			fiels 3	3.03509	1.58333	1.2973	1.99387	2.18182	1.42857											5	0.3003	0.3192	0.2541		5	0.60775	0.76791	0.74932		5	0.628	1.008	0.211	0.252
		35	15	7	3	2			dots/cell 4	13	9	6	7	7	3			fiels 4	1.80597	2.08696	0.8	1.97653	2.03448	2.04444											6	0.4683	0.2247	0.2625		6	0.76791	0.54769	0.61347		6	0.402	0.2856	0.125	0.4557
		33	5	7	10	2			dots/cell 5	18	10	9	7	5	2			fiels 5	2.20588	1.01613	1.51111	0.182761	3.41667	1.47727											7	0.3759	0.3129	0.2184		7	0.79794	0.8294	0.55341		7	0.432	0.4641	0.181	0.1092
		12	15	11	13	8			dots/cell 6	6	9	7	6	7	2			fiels 6	1.59259	2.03333	0.730769	1.11538	2.44444	1.52778											8	0.3045	0.4158	0.1995		8	0.67925	0.95667	0.38753		8	0.333	0.1533	0.151	0.2247
		19	5	13	20	13			dots/cell 7	8	4	6	6	8	7			fiels 7	2.02041	1.95455	1.35897	2.17241	3	0.628571											9	0.3234	0.4452	0.1995		9	0.81796	0.7007	0.51337		9	0.363	0.168	0.201	0.8001
		32	5	8	16	3			dots/cell 8	5	7	5	3	8	6			fiels 8	2.175	1.52381	1.05128	1.41667	1.81818	1.08696											10	0.4032	0.1953	0.3108		10	0.93093	0.50908	0.60918		10	0.106	0.5103	0.157	0.4116
		16	8	12	12	4			dots/cell 9	2	8	9	7	6	4			fiels 9	2.72093	1.22727	1.7377	1.86957	2.85185	1.83333											11	0.231	0.3297	0.1491		11	0.6006	0.72072	0.48048		11	0.159	0.4326	0.088	0.6342
		32	4	8	8	7			dots/cell 10	5	4	7	4	10	0			fiels 10	2.13043	1.87097	1.3125	1.33333	2.06	1.71429											12	0.2247	0.6153	0.2415		12	0.62348	1.64593	0.55627		12	0.33	0.6846	0.109	0.4053
		31	12	10	3	12			dots/cell 11	2	6	7	3	7	4			fiels 11		1.42308	2.08333	1.93939	2.125	2.17647											13	0.567	0.294	0.1302		13	1.2012	0.79651	0.45331		13	0.693	0.1722	0.233	0.2016
		13	5	14	8	10			dots/cell 12	16	2	5	4	6	1			fiels 12		1.32143	1.77778	1.63051	2.44248	1.46738											14	0.5292	0.4494	0.3087		14	1.15115	1.09824	1.0296		14	0.252	0.2205	0.044	0.6384
		23	4	12	12				dots/cell 13	13	1	5	8	12	4			fiels 13		1.35484	2.36364														15	0.3843	0.21	0.2436		15	0.92378	0.63778	0.54626		15	0.246	0.1407	0.037	0.1239
		18	12	15	9				dots/cell 14	9	6	4	7	7	3					1.57597	1.47533														16	0.4452	0.2079	0.21		16	1.24982	0.58344	0.74932		16	0.437	0.0945	0.125	0.2982
	Ave	24.6667	8.13333	9.14286	9.93333	6.76923			dots/cell 15	12	4	4	4	7	3																				17	0.3717	0.5775	0.1302		17	0.71929	1.05963	0.49764		17	0.58	0.3654	0.076	0.168
	SD	8.1299	4.20657	3.60291	4.4955	4.34269			dots/cell 16	14	4	5	2	12	3																				18	0.6636	0.2436	0.1806		18	1.43286	0.5434	0.62491		18	0.247	0.1953	0.152	0.0777
									dots/cell 17	9	5	7	2	8	3																				19	0.3045	0.4053	0.2709		19	0.64064	1.18261	0.64636		19	0.07	0.2163	0.139	0.1113
									dots/cell 18	5	6	6	3	8	4																				20	0.2751	0.2247	0.2037		20	0.68783	0.62062	0.51766		20	0.175	0.6531	0.125	1.1193
									dots/cell 19	13	4	5	3	10	4																				21	0.1932	0.3696	0.2436		21	0.51051	0.73216	0.69355		21	0.185	0.5187	0.151	0.2331
									dots/cell 20	10	4	7	4	17	3			Fig.7F		#1	#2	#3	#4	#5	Ave	SD	p-value								22	0.4389	0.4536	0.1743		22	0.9867	1.00243	0.57057		22	0.16	0.3381	0.287	0.2814
									dots/cell 21	14	4	4	3	15	1				Control	241	240	273	234	232											23	0.4011	0.8547	0.231		23	0.8437	1.81181	0.66638		23	0.468	0.714	0.091	0.3192
		p c/1h	p c/2h	pc/6h	p c/10h				dots/cell 22	10	9	10	6	12	0				in %	103.879	103.448	117.672	100.862	100	105.172	7.18032									24	0.2793	0.3087	0.3192		24	0.74503	0.74217	0.72215		24	0.372	0.3003	0.197	0.2835
									dots/cell 23	18	6	9	7	13	2				AI805	314	303	354	304	285			0.000550199								25	0.4011	0.4053	0.1617		25	0.72501	0.91949	0.49049		25	0.141	0.2604	0.197	0.1575
		1.96458e-05	3.78809e-07	1.24908e-06	1.54925e-07				dots/cell 24	9	6	5	4	6	1				in %	135.345	130.603	152.586	131.034	122.845	134.483	9.90817									26	0.4473	0.3948	0.3108		26	0.78078	0.91806	0.79651		26	0.451	0.5208	0.283	0.2016
									dots/cell 25	11	10	9	3	18	2																				27	0.7371	0.5292	0.2856		27	1.44573	1.28843	0.77649		27	0.26	0.4851	0.108	0.1995
		p 1h/10h							dots/cell 26	12	6	7	2	5	1																				28	0.6069	0.3339	0.1428		28	1.51866	0.85657	0.53625		28	0.64	0.123	0.505	0.3003
									dots/cell 27	7	5	5	4	11	3																				29	0.5943	0.8127	0.1806		29	1.21407	1.61876	0.5148		29	0.183	0.172	0.072	0.3927
		0.205807							dots/cell 28	19	5	4	3	4	1																				30	0.5649	0.5796	0.3192		30	1.09252	1.50865	0.66495		30	0.385	0.293	0.137	0.1134
									dots/cell 29	7	10	6	7	13	2																				31	0.4116	0.273	0.2247		31	1.19691	0.77077	0.54197		31	0.274	0.174	0.104	0.3108
									dots/cell 30	9	4	14	3	7	3				Fig.7G-H		ControF-1	ControF-2	ControF-3	Control Ave	Control SD	AI805-1	AI805-2	AI805-3	AI805 Ave	AI805 SD							0.2121	0.21				0.59774	0.7293		32	0.147	0.17	0.055	0.231
									dots/cell 31	5	1	9	5	8	3					24h	19.23	15.09	16.53	16.95	2.10171	8.51	6.25	3.85	6.20333	2.33035							0.8379	0.1932				2.03346	0.63206		33	0.304	0.31	0.148	0.2961
									dots/cell 32	12	5	4	8	8	5					48h	50	56.6	48.98	51.86	4.13652	29.79	37.5	34.69	33.9933	3.90193							0.3759	0.2268				0.78221	0.71071		34	0.155	0.306	0.108	0.5502
									dots/cell 33	12	4	7	8	3	2					60h	93.617	89.5833	91.8367	91.679	2.02146	79.63	70.83	69.39	73.2833	5.54333							0.2709	0.2121				0.69355	0.53339		35	0.13	0.326	0.328	0.4452
									dots/cell 34	15	4	5	10	6	4										p value C/AI	0.0040492	0.00553553	0.00569217									0.2394	0.1554				0.74789	0.39182		36	0.112	0.324	0.635	0.2961
									dots/cell 35	4	9	4	5	16	5																						0.1638	0.2184				0.47333	0.80938		37	0.155	0.383	0.104	0.0987
									dots/cell 36	18	6	3	6	15	1																						0.4242	0.1008				1.00529	0.33462		38	0.174	0.082	0.194	0.2961
									dots/cell 37	10	8	11	7	9	1																						0.7728	0.4788				1.70599	1.04676		39	0.231	0.074	0.254	0.3213
									dots/cell 38	14	5	8	4	26	2																						0.5418	0.1029				1.50007	0.45617		40	0.123	0.443	0.184	0.1953
									dots/cell 39	17	5	9	9	4	0																						0.3297	0.1722				0.81367	0.63063		41	0.094	0.072	0.126	0.3402
									dots/cell 40	4	5	8	7	10																							0.2877	0.189				0.63349	0.52195		42	0.159	0.138	0.076	0.1281
									dots/cell 41	9	1	12	7	12	1																						0.8001	0.0882				1.96482	0.35035		43	0.065	0.396	0.129	0.483
									dots/cell 42	5	6	4	4	6	3																						0.2856	0.3801				0.59202	0.81939		44		0.073	0.072	0.4557
									dots/cell 43	9	5	3	7	3	5																						0.4746	0.063				1.24839	0.26312		45	0.72	0.268	0.066	0.4956
									dots/cell 44	4	3	3	7	3	1																						0.3843	0.1491				0.93808	0.51909		46	0.139	0.23	0.217	0.2205
									dots/cell 45	7	3	4	7	6	2																						0.6195	0.2877				1.72887	0.89232		47	0.309	0.412	0.104	0.147
									dots/cell 46	8	3	3	4	7	1																						0.8379	0.1974				1.92478	0.58916		48	0.313	0.193	0.206	0.3423
									dots/cell 47	6	5	4	7	8	2																						0.6636	0.1575				1.71028	0.48048		49	0.12	0.277	0.103	0.2121
									dots/cell 48	16	4	3	8	9	2																						0.1218	0.1155				0.38467	0.4147		50	0.894	0.225	0.197	0.7266
									dots/cell 49	12	2	6	9	10	1																						0.2436	0.2562				0.59631	0.57772		51	0.087	0.239	0.328	0.2436
									dots/cell 50	16	2	5	10	10	0																						0.189	0.2352				0.64779	0.74074		52	0.087	0.372	0.112	0.2499
									dots/cell 51	9	4	4	7	8	3																						0.1743	0.126				0.72358	0.35178		53	0.32	0.461	0.083	1.1088
									dots/cell 52	13	4	0	5	5	3																						0.4578	0.3423				1.3156	0.92378		54	0.214	0.458	0.095	0.546
									dots/cell 53	14	3	4	9	7	1																						0.4095	0.1806				1.36565	0.5291		55	0.157	0.282	0.09	0.2457
									dots/cell 54	13	4	3	5	10	5																						0.1701	0.3843				0.52481	0.71214		56	0.811	0.375	0.121	0.6615
									dots/cell 55	5	6	5	4	14	3																						1.008	0.1323				2.4167	1.04533		57	0.376	0.414	0.894	0.2982
									dots/cell 56	9	3	4	5	9	3																						0.9723	0.2898				2.29229	0.76791		58	0.196	0.212	0.18	0.201
									dots/cell 57	7	4	6	13	14	5																						0.3129	0.1743				0.82082	0.80509		59	0.336	0.401	0.26	0.155
									dots/cell 58	6	4	8	4	9	4																						0.5124	0.1218				1.17832	0.57915		60	0.457	0.25	0.241	0.174
									dots/cell 59	15	3	2	6	6	1																						0.3108	0.1344				0.67496	0.35035		61	0.4	0.144	0.08	0.259
									dots/cell 60	16	2	3	6	14	2																						0.6741	0.3528				1.61733	0.52624		62	0.167	0.273	0.144	0.154
									dots/cell 61	15	3	0	15	4	1																						0.6027	0.1197				1.63449	0.89804		63	0.12	0.127	0.122	0.239
									dots/cell 62	8	6	3	14	8.94	0																						0.6363	0.0672				1.89761	0.39039		64	0.12	0.159	0.07	0.106
									dots/cell 63	16	5	5	12		3																						0.2121	0.1806				0.51909	0.38896		65	0.195	0.145	0.206	0.076
									dots/cell 64	12	6	11	7		1																						0.2877	0.1659				0.66924	0.51337		66	0.391	0.12	0.2982	0.214
									dots/cell 65	5	2	11	6		0																						0.3276	0.2541				0.86086	0.79651		67	0.081	1.2957	0.1323	0.141
									dots/cell 66	6	1	5	6.35		2.37																						0.9702	0.1365				1.58015	0.41899		68	0.11	0.4242	0.1596	0.215
									dots/cell 67	13	9	2																									0.3444	0.2037				0.92807	0.60203		69	0.111	0.3969	0.1785	0.128
									dots/cell 68	11	4	5																									0.4935	0.2037				1.23409	0.62205		70	0.136	0.1932	0.231	0.141
									dots/cell 69	13	6	13																									0.6405	0.168				1.36851	0.51337		71	0.059	0.231	0.4809	0.121
									dots/cell 70	10	9	7																									0.1953	0.1071				0.53482	0.54483		72	0.082	0.6741	0.525	0.116
									dots/cell 71	13	2	6																									0.2331	0.3087				0.60203	0.69927		73	0.228	0.3255	1.4511	0.8694
									dots/cell 72	13	4	3																										0.3087					0.9581		74	0.156	0.3045	0.5376	0.2541
									dots/cell 73	12	3	3																										0.1722					0.57343		75		0.5796	0.4662	0.2835
									dots/cell 74	13	0	12																										0.2898					0.73931		76		0.357	0.9765	0.2772
									dots/cell 75	10	0	7																										0.2583					0.66638		77			0.3885	0.2541
									dots/cell 76	10	1	6																										0.2625					0.68497		78			0.4977	0.3318
									dots/cell 77	10.6	4	4																										0.1533					0.54912		79			0.1071	0.1722
									dots/cell 78		2	11																										0.4935					1.14972		80			0.1827	0.4641
									dots/cell 79		1	5																										0.3801					1.11969		81			0.567	0.3213
									dots/cell 80		5.05	7																										0.3108					0.6149		82				0.2415
									dots/cell 81			12																										0.6825					1.92478		83				0.9786
									dots/cell 82			7																										0.1575					0.45188		84				0.735
									dots/cell 83			4																										0.1659					0.56771		85				1.3104
									dots/cell 84			5																										0.1239					0.59631		86				0.3171
									dots/cell 85			5																										0.2331					0.63349		87				0.3297
									dots/cell 86			4																										0.1554					0.42757		88				0.1827
									dots/cell 87			2																										0.1281					0.48334		89				0.6468
									dots/cell 88			6.1																										0.2583					0.72644
																																						0.147					0.4576
																																						0.1932					0.6435
																																						0.2289					0.5005
																																						0.1974					0.46332
																																						0.1974					0.56056
																																						0.1512					0.5434
																																						0.2121					0.57629
																																						0.1659					0.44473
																																						0.2982					0.79937
																																						0.1911					0.53053
																																						0.1911					0.52052
																																						0.2205					0.70356
																																						0.2247					0.63063
																																						0.231					0.56628
																																						0.1008					0.45045
																																						0.2856					0.91663
																																						0.1365					0.43472
																																						0.2814					0.76648
																																						0.3381					0.74074
																																						0.3129					0.62205
																																						0.2835					0.55341
																																						0.3423					0.83655
																																			Average	#DIV/0!	#DIV/0!	45		Average	0.227826	0.348244	#DIV/0!	Average
																																			StDev	#DIV/0!	#DIV/0!	25.6905		StDev	0.221344	0.255967	#DIV/0!	SD

## Sheet: morphomerty Fig. 5B-C
Non-Smokers	#1			#2			#3			#4			#5			#6
	Descriptive Statistics			Descriptive Statistics			Descriptive Statistics			Descriptive Statistics			Descriptive Statistics			Descriptive Statistics				sham	smokers
	Mean	29.1306		Mean	32.0307		Mean	32.7288		Mean	33.3056		Mean	32.4676		Mean	30.9918			29.13	37.63
	Standard Error	0.120018		Standard Error	0.158039		Standard Error	0.16406		Standard Error	0.144233		Standard Error	0.144394		Standard Error	0.142643			32.03	37.23
	Median	22.99		Median	25.08		Median	25.08		Median	26.125		Median	24.035		Median	24.035			32.72	36.7
	Mode	8.36		Mode	8.36		Mode	8.36		Mode	8.36		Mode	8.36		Mode	9.405			33.3	40
	Standard Deviation	21.7103		Standard Deviation	24.7269		Standard Deviation	25.9827		Standard Deviation	26.5671		Standard Deviation	26.6543		Standard Deviation	23.9199			32.46	37.78
	Sample Variance	471.353		Sample Variance	611.445		Sample Variance	675.129		Sample Variance	705.832		Sample Variance	710.475		Sample Variance	572.182			30.99	35
	Kurtosis	8.05283		Kurtosis	7.3513		Kurtosis	9.35169		Kurtosis	9.6121		Kurtosis	6.20017		Kurtosis	9.52156				35.9
	Skewness	2.34621		Skewness	2.2747		Skewness	2.51087		Skewness	2.5206		Skewness	2.23528		Skewness	2.49219				36.9
	Range	242.44		Range	237.215		Range	276.925		Range	304.095		Range	248.71		Range	249.755				37.2
	Minimum	8.36		Minimum	8.36		Minimum	8.36		Minimum	8.36		Minimum	8.36		Minimum	8.36
	Maximum	250.8		Maximum	245.575		Maximum	285.285		Maximum	312.455		Maximum	257.07		Maximum	258.115		significance	3.43036e-05
	Sum	953210		Sum	784113		Sum	820905		Sum	1.12999e+06		Sum	1.10633e+06		Sum	871488			1.71518e-05
	Count	32722		Count	24480		Count	25082		Count	33928		Count	34075		Count	28120
	Confidence Level (95%)	0.235231		Confidence Level (95%)	0.309751		Confidence Level (95%)	0.321552		Confidence Level (95%)	0.282692		Confidence Level (95%)	0.283008		Confidence Level (95%)	0.279576
Smokers	#1			#2
	Descriptive Statistics			Descriptive Statistics
	Mean	37.634		Mean	37.233
	Standard Error	0.187566		Standard Error	0.183341
	Median	27.17		Median	25.08
	Mode	8.36		Mode	8.36
	Standard Deviation	34.4781		Standard Deviation	35.8482
	Sample Variance	1188.77		Sample Variance	1285.13
	Kurtosis	15.6832		Kurtosis	11.2151
	Skewness	2.97071		Skewness	2.8283
	Range	433.675		Range	365.75
	Minimum	8.36		Minimum	8.36
	Maximum	442.035		Maximum	374.11
	Sum	1.27162e+06		Sum	1.42346e+06
	Count	33789		Count	38231
	Confidence Level (95%)	0.367623		Confidence Level (95%)	0.359342
Smokers	#3			#4			#5			#6			#7			#8			#9
	Descriptive Statistics			Descriptive Statistics			Descriptive Statistics			Descriptive Statistics			Descriptive Statistics			Descriptive Statistics			Descriptive Statistics
	Mean	36.7379		Mean	40.0091		Mean	37.781		Mean	34.955		Mean	35.8839		Mean	36.8733		Mean	37.233
	Standard Error	0.197444		Standard Error	0.205293		Standard Error	0.164219		Standard Error	0.160645		Standard Error	0.161109		Standard Error	0.163894		Standard Error	0.164402
	Median	26.125		Median	28.215		Median	27.17		Median	26.125		Median	26.125		Median	27.17		Median	27.17
	Mode	10.45		Mode	8.36		Mode	9.405		Mode	9.405		Mode	9.405		Mode	8.36		Mode	8.36
	Standard Deviation	33.8102		Standard Deviation	36.7619		Standard Deviation	32.2835		Standard Deviation	29.8934		Standard Deviation	32.0271		Standard Deviation	30.9963		Standard Deviation	33.8124
	Sample Variance	1143.17		Sample Variance	1351.48		Sample Variance	1042.25		Sample Variance	893.642		Sample Variance	1025.76		Sample Variance	960.799		Sample Variance	1143.31
	Kurtosis	9.66459		Kurtosis	8.67167		Kurtosis	7.32897		Kurtosis	12.4223		Kurtosis	9.068		Kurtosis	7.50154		Kurtosis	13.6541
	Skewness	2.71623		Skewness	2.52454		Skewness	2.35677		Skewness	2.89517		Skewness	2.60627		Skewness	2.38084		Skewness	2.92414
	Range	336.49		Range	354.255		Range	310.365		Range	328.13		Range	339.625		Range	275.88		Range	419.045
	Minimum	8.36		Minimum	8.36		Minimum	8.36		Minimum	8.36		Minimum	8.36		Minimum	8.36		Minimum	8.36
	Maximum	344.85		Maximum	362.615		Maximum	318.725		Maximum	336.49		Maximum	347.985		Maximum	284.24		Maximum	427.405
	Sum	1.07726e+06		Sum	1.28293e+06		Sum	1.46012e+06		Sum	1.21039e+06		Sum	1.41806e+06		Sum	1.31888e+06		Sum	1.57496e+06
	Count	29323		Count	32066		Count	38647		Count	34627		Count	39518		Count	35768		Count	42300
	Confidence Level (95%)	0.386982		Confidence Level (95%)	0.402368		Confidence Level (95%)	0.321863		Confidence Level (95%)	0.314859		Confidence Level (95%)	0.315768		Confidence Level (95%)	0.321226		Confidence Level (95%)	0.322221
								AVG	STDEV
							Non-Smoker	31.7759	1.51024
							Smoker	37.1489	1.39141
							% Increase	16.9092

## Sheet: Fig.7A-C Concentrations
GCMS Abundances
		Lactate	Pyruvate	Alanine	Succinate	Fumarate	Serine	Malate	OAA	Aspartate	alphaKG	Glutamate	Citrate	Standard
	Control 1	1709798	240006	238666	128029	186921	395360	287620	4336	88615	399535	1932402	36630	20731188
	Control 2	2353747	337513	244586	143172	137191	544539	224428	3584	130401	344116	1751264	28692	19907460
	Control 3	2283530	302690	262814	167369	172602	452516	229743	3333	118330	374820	1871973	39985	19818545
	Control 4	2764242	374921	351223	250624	245588	699465	369467	4719	198394	431379	2417198	29419	21280778
	AI805 1	1611838	215478	235455	127384	112275	539986	152641	2014	117956	350295	1874718	12353	21269745
	AI805 2	3079300	427678	318332	210414	173541	753005	256726	4337	174918	454451	2358323	27937	24874935
	AI805 3	1940442	260637	242238	153454	127061	514208	177258	2764	113388	342744	1761871	10650	24002286
	AI805 4	2269911	305462	250713	172869	137007	576962	191138	2917	126310	329152	1887053	32178	22287787
		Lactate	Pyruvate	Alanine	Succinate	Fumarate	Serine	Malate	OAA	Aspartate	alphaKG	Glutamate	Citrate
	Control 1	0.0824747	0.011577	0.0115124	0.00617567	0.00901642	0.0190708	0.0138738	0.000209153	0.00427448	0.0192722	0.0932123	0.0017669
	Control 2	0.118234	0.0169541	0.0122861	0.00719188	0.00689144	0.0273535	0.0112736	0.000180033	0.00655036	0.0172858	0.0879702	0.00144127
	Control 3	0.115222	0.0152731	0.013261	0.00844507	0.00870912	0.022833	0.0115923	0.000168176	0.00597067	0.0189126	0.0944556	0.00201755
	Control 4	0.129894	0.0176178	0.0165042	0.011777	0.0115404	0.0328684	0.0173615	0.000221749	0.00932269	0.0202708	0.113586	0.00138242
	AI805 1	0.0757808	0.0101307	0.0110699	0.00598898	0.00527862	0.0253875	0.00717644	9.46885e-05	0.00554572	0.0164692	0.0881401	0.000580778
	AI805 2	0.123791	0.0171931	0.0127973	0.00845888	0.00697654	0.0302716	0.0103207	0.000174352	0.0070319	0.0182694	0.0948072	0.0011231
	AI805 3	0.080844	0.0108588	0.0100923	0.00639331	0.0052937	0.0214233	0.00738505	0.000115156	0.00472405	0.0142796	0.0734043	0.000443708
	AI805 4	0.101846	0.0137054	0.0112489	0.00775622	0.00614718	0.0258869	0.00857591	0.000130879	0.00566723	0.0147683	0.0846676	0.00144375
		Lactate	Pyruvate	Alanine	Succinate	Fumarate	Serine	Malate	OAA	Aspartate	alphaKG	Glutamate	Citrate
	Control	0.111456	0.0153555	0.013391	0.00839741	0.00903933	0.0255314	0.0135253	0.000194778	0.00652955	0.0189353	0.097306	0.00165204
	AI805	0.0955654	0.012972	0.0113021	0.00714935	0.00592401	0.0257423	0.00836452	0.000128769	0.00574222	0.0159466	0.0852548	0.000897834
	p-value C/AI805	0.328898	0.299387	0.140923	0.390334	0.0240417	0.953663	0.0170314	0.0199562	0.520069	0.0344972	0.143944	0.0344275

## Sheet: Fig.7A-C Absolute rates
Concentrations
		Lactate	Pyruvate	Alanine	Succinate	Fumarate	Serine	Malate	OAA	Aspartate	alphaKG	Glutamate	Citrate
Control 1	Sample 1	0.0824747	0.011577	0.0115124	0.00617567	0.00901642	0.0190708	0.0138738	0.000209153	0.00427448	0.0192722	0.0932123	0.0017669
Control 2	Sample 2	0.118234	0.0169541	0.0122861	0.00719188	0.00689144	0.0273535	0.0112736	0.000180033	0.00655036	0.0172858	0.0879702	0.00144127
Control 3	Sample 3	0.115222	0.0152731	0.013261	0.00844507	0.00870912	0.022833	0.0115923	0.000168176	0.00597067	0.0189126	0.0944556	0.00201755
Control 4	Sample 4	0.129894	0.0176178	0.0165042	0.011777	0.0115404	0.0328684	0.0173615	0.000221749	0.00932269	0.0202708	0.113586	0.00138242
AI805 1	Sample 8	0.0757808	0.0101307	0.0110699	0.00598898	0.00527862	0.0253875	0.00717644	9.46885e-05	0.00554572	0.0164692	0.0881401	0.000580778
AI805 2	Sample 9	0.123791	0.0171931	0.0127973	0.00845888	0.00697654	0.0302716	0.0103207	0.000174352	0.0070319	0.0182694	0.0948072	0.0011231
AI805 3	Sample 10	0.080844	0.0108588	0.0100923	0.00639331	0.0052937	0.0214233	0.00738505	0.000115156	0.00472405	0.0142796	0.0734043	0.000443708
AI805 4	Sample 11	0.101846	0.0137054	0.0112489	0.00775622	0.00614718	0.0258869	0.00857591	0.000130879	0.00566723	0.0147683	0.0846676	0.00144375
Flux
		Lactate	Pyruvate	Alanine	Succinate M4	Fumarate M4	Serine	Malate M4	OAA	Aspartate M4	AlphaHG M4	Glutamate M4	Citrate M3	CitrateM2
Control 1	Sample 1	37.3732	12.6607	37.2181	0.38574	2.11469	6.16282	3.13562	1.38672	1.57588	0.904977	1.54235	8.20156	0
Control 2	Sample 2	37.6779	12.8969	34.9766	0.149898	2.47978	4.00189	3.33663	1.47697	0.836954	0.586508	1.30706	4.65688	0
Control 3	Sample 3	35.8368	12.0334	34.6376	0.220519	2.03826	4.31121	3.22452	1.32975	1.4019	0.745749	1.96876	6.71809	0
Control 4	Sample 4	35.5222	12.1162	32.6179	0.413586	1.89947	4.05301	2.80987	1.13633	0.916752	1.60299	2.05563	2.00572	0
AI805 1	Sample 8	35.5109	12.0725	35.6449	0.258753	1.9171	4.66657	2.3559	1.19013	0.849542	0.58335	1.08973	3.05645	0
AI805 2	Sample 9	36.7647	12.4608	34.6039	0.0881865	1.83341	4.0813	3.10026	1.56178	0.598957	0.764081	1.23707	3.05804	0
AI805 3	Sample 10	35.9165	12.2762	35.3814	0.0472609	2.21371	4.42315	2.48149	1.45216	0.803747	0.851096	1.06789	5.98023	0
AI805 4	Sample 11	36.561	12.3306	34.9976	0.170404	2.06628	4.30772	3.00589	1.42193	0.738362	0.496643	1.11751	3.34947	0
ABSOLUTE RATES
		Lactate	Pyruvate	Alanine	Succinate M4	Fumarate M4	Serine	Malate M4	OAA	Aspartate M4	AlphaHG M4	Glutamate M4	Citrate M3	CitrateM2
Control 1	Sample 1	30.8234	1.46573	4.2847	0.023822	0.190669	1.1753	0.435029	0.00290038	0.0673605	0.174409	1.43766	0.144914	0
Control 2	Sample 2	44.5483	2.18655	4.29728	0.0107805	0.170893	1.09466	0.376157	0.00265903	0.0548235	0.101383	1.14982	0.0671182	0
Control 3	Sample 3	41.2919	1.83788	4.5933	0.018623	0.177514	0.984377	0.373797	0.00223631	0.083703	0.14104	1.8596	0.135541	0
Control 4	Sample 4	46.1411	2.13461	5.38334	0.048708	0.219206	1.33216	0.487836	0.00251981	0.0854659	0.32494	2.33491	0.0277275	0
AI805 1	Sample 8	26.9104	1.22303	3.94587	0.0154966	0.101196	1.18473	0.16907	0.00112692	0.0471132	0.0960729	0.960488	0.0177512	0
AI805 2	Sample 9	45.5115	2.14241	4.42836	0.00745959	0.127909	1.23548	0.319967	0.002723	0.042118	0.139593	1.17283	0.0343448	0
AI805 3	Sample 10	29.0363	1.33305	3.5708	0.00302154	0.117187	0.947585	0.183259	0.00167225	0.0379694	0.121534	0.783879	0.0265348	0
AI805 4	Sample 11	37.2358	1.68996	3.93684	0.0132169	0.127018	1.11514	0.257782	0.00186101	0.0418447	0.0733455	0.946168	0.048358	0
		Lactate	Pyruvate	Citrate/Ac-CoA	Citrate/OAA	AlphaKG	Succinate	Fumarate	Malate	OAA (x10)	Alanine	Aspartate (x10)	Glutamate	Serine
	Control	40.7012	1.90619	0.0970941	0.0938251	0.185443	0.0254834	0.18957	0.418205	0.0257888	4.63965	0.728382	1.6955	1.14662
	ncR805	73.8786	4.1815	0.15801	0.102471		0.0672229	0.221836	0.581754	0.0383135	11.5844	1.21738	2.54053	1.33536
	AI805	34.6735	1.59711	0	0.0317472	0.107636	0.00979867	0.118328	0.232519	0.0184579	3.97047	0.422613	0.965843	1.12073
	Control SD	3.44373	0.165692	0.0108023	0.0280363	0.0488355	0.0081924	0.0106991	0.0271901	0.00138634	0.257945	0.0725739	0.258201	0.0731839
	ncR805	9.85674	1.15505	0.0516824	0.0220053	nd	0.0127545	0.00796764	0.0277968	0.00399065	1.05769	0.328153	0.571818	0.127423
	AI805 SD	4.24333	0.207291	0	0.00649182	0.0145027	0.00282182	0.00620549	0.0350449	0.00331239	0.175865	0.0187428	0.0797769	0.0627644
	p-value C/AI805	0.312299	0.288351	9.86299e-05	0.0743713	0.0887703	0.120246	0.00119358	0.00577322	0.0872535	0.0757828	0.00650676	0.0355765	0.797261
	p-value C/ncR805	0.0118576	0.0883511	0.0561477	0.794808		0.0123849	0.0474199	0.0158474	0.017758	0.000323531	0.0207548	0.210521	0.309566
		Lactate	Pyruvate	Alanine	Succinate M4	Fumarate M4	Serine	Malate M4	OAA	Aspartate M4	AlphaHG M4	Glutamate M4	Citrate M3	CitrateM2
	Adjusted ncR805 average	73.8786	4.1815	11.5844	0.0672229	0.221836	1.33536	0.581754	0.00383135			2.54053	0.102471	0.15801
	Adjusted STDEVP	9.85674	1.15505	1.05769	0.0127545	0.00796764	0.127423	0.0277968	0.000399065			0.571818	0.0220053	0.0516824
		Lactate	Pyruvate	Citrate/Ac-CoA	Citrate/OAA	Succinate	Fumarate	Malate	OAA (x10)	Alanine	Aspartate (x10)	Glutamate	Serine
	Control	40.7012	1.90619	0.0970941	0.0938251	0.0254834	0.18957	0.418205	0.0257888	4.63965	0.728382	1.6955	1.14662
	ncR805	73.8786	4.1815	0.15801	0.102471	0.0672229	0.221836	0.581754	0.0383135	11.5844	1.21738	2.54053	1.33536
	AI805	34.6735	1.59711	0	0.0317472	0.00979867	0.118328	0.232519	0.0184579	3.97047	0.422613	0.965843	1.12073
	Control SD	3.44373	0.165692	0.0108023	0.0280363	0.0081924	0.0106991	0.0271901	0.00138634	0.257945	0.0725739	0.258201	0.0731839
	ncR805	9.85674	1.15505	0.0516824	0.0220053	0.0127545	0.00796764	0.0277968	0.00399065	1.05769	0.328153	0.571818	0.127423
	AI805 SD	4.24333	0.207291	0	0.00649182	0.00282182	0.00620549	0.0350449	0.00331239	0.175865	0.0187428	0.0797769	0.0627644
	Glucose standart curve
			200	201	205	242	243	247	331	332	337
		Std 0	86435	9221	147	58037	8608	326	10404	1564	1		6.65217	10
		Std 2	91466	73374	436	41839	50456	974	6988	8483	1		0.823765	5
		Std 3	49485	60246	370	17367	41829	805	3065	7411			0.413574	2.5
		Std 4	45445	71528	416	9922	44663	842	1589	7372	4		0.215545	1.25
		Std 5	34142	63226	345	5030	40945	712	841	6989			0.120332	0.625
		Std 6	28190	57385	281	2619	37608	664	465	6397	5		0.0726903	0.3125
		Std 7	25578	54985	286	1652	34601	607	272	5791			0.0469694	0.15625
		Std 8	24885	54908	265	1125	35637	670	238	6012	2		0.0395875	0.078125
		Std 9	22034	49268	254	989	32878	603	206	5552	2		0.0371037	0.0390625
		Std 10	24359	49608	299	2570	32310	583	491	5505	1		0.0891916	0.0195312
		Std 11	36297	78270	420	2028	49805	920	358	8312	2		0.0430703	0.00976562

## Sheet:  Fig.7A-C ncR805 experiment
Fractional rate
													Citrate/AcetylCoA	Citrate/OAA			Amounts
				Lactate	Pyruvate	Alanine	Succinate M4	Fumarate M4	Serine	Malate M4	OAA	Glutamate M4	Citrate M2	Citrate M3				Lactate	Pyruvate	Alanine	Succinate	Fumarate	Serine	Malate	OAA	Glutamate	Glutamine	Citrate
		Exp 1 Nov 17	Control 1	37.3732	12.6607	37.2181	0.38574	2.11469	6.16282	3.13562	1.38672	1.54235	5.10394	8.20156		Exp 1 Nov 17	Control 1	0.0824747	0.011577	0.0115124	0.00617567	0.00901642	0.0190708	0.0138738	0.000209153	0.0932123		0.0017669
		Exp 1 Nov 17	Control 2	37.6779	12.8969	34.9766	0.149898	2.47978	4.00189	3.33663	1.47697	1.30706	4.44127	4.65688		Exp 1 Nov 17	Control 2	0.118234	0.0169541	0.0122861	0.00719188	0.00689144	0.0273535	0.0112736	0.000180033	0.0879702		0.00144127
		Exp 1 Nov 17	Control 3	35.8368	12.0334	34.6376	0.220519	2.03826	4.31121	3.22452	1.32975	1.96876	5.48706	6.71809		Exp 1 Nov 17	Control 3	0.115222	0.0152731	0.013261	0.00844507	0.00870912	0.022833	0.0115923	0.000168176	0.0944556		0.00201755
		Exp 1 Nov 17	Control 4	35.5222	12.1162	32.6179	0.413586	1.89947	4.05301	2.80987	1.13633	2.05563	7.37066	2.00572		Exp 1 Nov 17	Control 4	0.129894	0.0176178	0.0165042	0.011777	0.0115404	0.0328684	0.0173615	0.000221749	0.113586		0.00138242
				M+3	M+4	M+3	M+4	M+3	M+4				M+4	M+5
				Lactate	Pyruvate	Alanine	Succinate	Fumarate	Serine	Malate	OAA	Glutamine	Citrate	Citrate
			Control 1	40.4657	13.2815	38.2536	0.140705	1.02708	7.51598	3.14662	0.562217	0.404649	1.10448	0.747372			Control 1	0.157085	0.035335	0.00909923	0.00534993	0.0466271	0.0051875	0.000696594	0.000202189	0.0782638	0.0184449	0.00839589
			Control 2	40.2131	13.3288	37.1689	0.170789	1.04976	7.93748	3.69571	0.567901	0.30425	0.453349	0.255062			Control 2	0.185847	0.042388	0.00882845	0.00496969	0.0542757	0.00600572	0.000938323	0.000250676	0.091589	0.0223371	0.00955217
			Control 3	38.7	10.9	37.4102	0.25423	1.23094	6.62969	3.47186	0.761585	0.936049	0.375306	0.279394			Control 3	0.133255	0.0259952	0.0067923	0.00386086	0.0357858	0.00386542	0.000703424	0.000193328	0.0490673	0.0117106	0.00525061
			Control 4	40.001	11.8188	37.6637	0.211742	1.24594	6.08198	3.9028	0.526293	0.257181	0.950325	0.322324			Control 4	0.176988	0.0356168	0.00987605	0.0056712	0.0482723	0.00510904	0.000945124	0.000241512	0.0773779	0.0180834	0.00849702
			Control 5	40.746	13.2102	37.95	0.39627	1.19683	8.93963	3.1242	0.565338	0.394663	0.483655	0.47419			Control 5	0.138694	0.030673	0.00549126	0.00318968	0.0400224	0.0041856	0.000753979	0.000269728	0.067166	0.0156813	0.00713668
			ncR805-1	43.0599	17.4222	39.6852	0.199584	1.11999	7.28292	3.8476	0.621985	0.281176	1.12751	0.300322			ncR805-1	0.40729	0.113154	0.0246845	0.0153599	0.0607626	0.00655892	0.000985619	0.000297064	0.11797	0.0287755	0.0129377
			ncR805-2	41.3175	11.8947	40.2187	0.226202	0.974706	6.51909	3.76305	0.716172	0.544829	0.403153	0.429074			ncR805-2	0.253792	0.0488595	0.0182258	0.0115809	0.0568534	0.00632359	0.00112215	0.000292167	0.100308	0.02386	0.0109966
			ncR805-3	41.0911	13.4429	40.216	0.0971118	1.04708	6.48775	3.70157	0.727586	0.718975	1.60046	0.111652			ncR805-3	0.220803	0.0491334	0.0152391	0.00968211	0.0556493	0.00601338	0.000929436	0.000218563	0.0993742	0.0240582	0.010841
			ncR805-4	41.5425	13.6056	39.4822	0.31442	1.05832	5.14352	3.80137	0.858635	0.145808	0.807859	0.271431			ncR805-4	0.260087	0.0576443	0.0209574	0.012937	0.0548663	0.00572593	0.000980171	0.00032747	0.086147	0.0199833	0.00928461
			ncR805-5	42.2249	13.9122	41.1124	0.26476	1.05395	8.34228	3.93344	0.567234	0.510375	0.636043	0.479091			ncR805-5	0.229039	0.0506996	0.0150561	0.00990614	0.0577749	0.00636224	0.00114326	0.000317841	0.109206	0.02575	0.0114152
	Exp1 Nov17	AI805-1		1.22303
		AI805-2		2.14241
		AI805-3		1.33305
		AI805-4		1.68996
Absolute rate														Citrate/OAA	Citrate/AcetylCoA
			Lactate	Pyruvate	Alanine	Succinate M4	Fumarate M4	Serine	Malate M4	OAA	Aspartate M4	AlphaHG M4	Glutamate M4	Citrate M3	CitrateM2
	Exp 1 Nov 17	Control 1	30.8234	1.46573	4.2847	0.023822	0.190669	1.1753	0.435029	0.00290038	0.0673605	0.174409	1.43766	0.144914	0.0901816
	Exp 1 Nov 17	Control 2	44.5483	2.18655	4.29728	0.0107805	0.170893	1.09466	0.376157	0.00265903	0.0548235	0.101383	1.14982	0.0671182	0.0640107
	Exp 1 Nov 17	Control 3	41.2919	1.83788	4.5933	0.018623	0.177514	0.984377	0.373797	0.00223631	0.083703	0.14104	1.8596	0.135541	0.110704
	Exp 1 Nov 17	Control 4	46.1411	2.13461	5.38334	0.048708	0.219206	1.33216	0.487836	0.00251981	0.0854659	0.32494	2.33491	0.0277275	0.101894
		Control 1	63.5657	4.69303	3.48079	0.00752765	0.478897	0.389892	0.0219192	0.00113674			0.316694	0.0627485	0.0927311
		Control 2	74.7348	5.64982	3.28144	0.00848767	0.569766	0.476703	0.0346777	0.00142359			0.27866	0.024364	0.0433047
		Control 3	51.5698	2.83347	2.54101	0.00981545	0.4405	0.256265	0.0244219	0.00147235			0.459294	0.0146699	0.0197059
		Control 4	70.7969	4.20949	3.71968	0.0120083	0.601445	0.310731	0.0368863	0.00127106			0.199001	0.0273879	0.0807493
		Control 5	56.5123	4.05196	2.08393	0.0126398	0.478999	0.374177	0.0235558	0.00152487			0.265079	0.0338414	0.0345169
		ncR805-1	175.379	19.7138	9.79609	0.030656	0.680535	0.477681	0.0379227	0.00184769			0.331702	0.0388548	0.145874
		ncR805-2	104.861	5.81168	7.33018	0.0261963	0.554154	0.412241	0.042227	0.00209242			0.546508	0.0471835
		ncR805-3	90.7302	6.60498	6.12856	0.00940247	0.58269	0.390133	0.0344037	0.00159023			0.714476	0.0121042	0.173506
		ncR805-4	108.047	7.84287	8.27446	0.0406764	0.580661	0.294514	0.0372599	0.00281177			0.125609	0.0252013	0.0750065
		ncR805-5	96.7114	7.05341	6.18992	0.0262275	0.608918	0.530756	0.0449694	0.0018029			0.557359	0.054689	0.0726054
		AVERAGES
		Control old	40.7012	1.90619	4.63965	0.0254834	0.18957	1.14662	0.418205	0.00257888	0.0728382	0.185443	1.6955	0.0938251	0.0916976
		Control new	63.4359	4.28755	3.02137	0.0100958	0.513921	0.361554	0.0282922	0.00136572			0.303745	0.0326023	0.0542016
		ncR805	115.145	9.40535	7.54384	0.0266317	0.601392	0.421065	0.0393565	0.002029			0.455131	0.0356066	0.116748
		STD EVP
		Control old	3.44373	0.165692	0.257945	0.0081924	0.0106991	0.0731839	0.0271901	0.000138634	0.00725739	0.0488355	0.258201	0.0280363	0.010141
		Control new	4.30469	0.458045	0.306257	0.000984623	0.030509	0.0373432	0.00310372	7.12194e-05			0.0432774	0.00814542	0.0139382
		ncR805	15.3625	2.59802	0.688775	0.00505296	0.0216001	0.0401791	0.0018805	0.000211337			0.10244	0.00764639	0.0220237
														Citrate/OAA	Citrate/AcetylCoA
		ttest Control neg vs. 805	0.0118576	0.0883511	0.000323531	0.0123849	0.0474199	0.309566	0.0158474	0.017758	#DIV/0!	#DIV/0!	0.210521	0.794808	0.0561477
		p-values ncR805/AI805		0.0331567
		adjustment ratio:	0.641611	0.444587	1.53561	2.52417	0.36887	3.17138	14.7816	1.88829			5.58198	2.87786	1.69179
		old control/ new control
		ncR805-1	112.525	8.76451	15.043	0.0773809	0.251029	1.51491	0.560559	0.00348898			1.85155	0.111819	0.246788
		ncR805-2	67.2797	2.5838	11.2563	0.0661238	0.204411	1.30737	0.624184	0.0039511			3.05059	0.135788	0
		ncR805-3	58.2135	2.93649	9.4111	0.0237334	0.214937	1.23726	0.508544	0.00300282			3.98819	0.0348343	0.293535
		ncR805-4	69.3239	3.48684	12.7064	0.102674	0.214189	0.934016	0.550762	0.00530945			0.701146	0.0725259	0.126895
		ncR805-5	62.0511	3.13586	9.50531	0.0662026	0.224612	1.68323	0.664721	0.00340441			3.11117	0.157388	0.122833
			Lactate	Pyruvate	Alanine	Succinate M4	Fumarate M4	Serine	Malate M4	OAA	Aspartate M4	AlphaHG M4	Glutamate M4	Citrate M3	CitrateM2
		Adjusted ncR805 average	73.8786	4.1815	11.5844	0.0672229	0.221836	1.33536	0.581754	0.00383135			2.54053	0.102471	0.15801
		Adjusted STDEVP	9.85674	1.15505	1.05769	0.0127545	0.00796764	0.127423	0.0277968	0.000399065			0.571818	0.0220053	0.0516824

## Sheet: Fig.7E seahorse
	Fig.7E
		time (min)	Con 1	Con 2	Con 3	Con 4	Con 5	Con 6	Con Ave	Con SD	AI805 -1	AI805 -2	AI805 -3	AI805 -4	AI805 -5	AI805 -6	AI805 -7	AI805 -8	AI805 -9	AI805 -10	AI805 -11	AI805 Ave	AI805 SD
		1.35	217.55	220.253	217.787	213.816	211.977	195.14	212.754	9.12733	205.906	209.329	219.493	147.693	217.008	211.238	205.235	178.099	136.493	170.233	188.655	189.944	28.4535
		7.1	221.16	221.937	218.163	222.896	213.178	196.957	215.715	9.84074	197.809	212.304	187.602	135.448	213.833	208.486	205.323	162.501	118.518	156.055	93.2806	171.924	41.7888
		12.85	196.33	197.846	198.183	204.266	193.092	177.666	194.564	9.04261	175.089	193.333	96.8567	114.677	186.74	186.978	184.292	134.101	97.0038	128.771	56.8636	141.337	46.726
		18.75	76.5253	85.1122	87.2378	81.0455	79.3438	80.6834	81.658	3.90101	77.1749	56.0501	58.2534	58.9639	82.3214	81.7567	57.5658	66.1939	52.4132	64.3841	46.1172	63.745	12.0243
		24.4333	70.5189	78.2693	81.5902	75.2994	73.0528	74.3215	75.5087	3.924	71.1703	51.02	53.4086	52.7266	73.677	73.2879	52.4154	59.8681	47.0575	57.8574	43.6614	57.8318	10.537
		31.0667	64.0195	71.8556	75.6298	70.7641	67.4602	68.9228	69.7753	3.9698	66.4045	48.6083	50.5799	47.7677	68.5365	65.0466	49.5089	56.2973	41.6879	51.9192	40.7134	53.37	9.59351
		36.8833	288.331	319.825	308.402	209.298	296.599	259.631	280.348	40.3748	256.709	46.5205	47.5945	92.2514	305.322	107.616	48.0316	136.703	93.2099	119.842	36.3442	117.286	88.1431
		42.5833	274.69	312.63	307.795	241.45	298.106	215.217	274.981	39.3069	258.745	42.4069	44.5785	72.7428	293.121	66.486	43.6106	105.89	79.0937	94.4996	33.9463	103.193	88.7035
		48.2667	247.022	292.154	300.63	255.992	280.035	151.775	254.601	54.4212	255.154	40.3593	43.375	63.4222	265.65	50.17	42.2093	86.8078	69.4336	78.7714	32.3469	93.4273	84.3195
		54.1	45.68	53.5399	51.0527	50.833	48.243	45.2949	49.1073	3.26921	44.2261	37.681	38.94	35.0996	40.746	38.8652	40.544	36.929	27.6707	35.9786	31.4762	37.1051	4.5673
		59.75	44.8827	49.3237	52.0106	47.7606	48.0474	43.8088	47.6389	2.97987	44.2896	35.8581	38.6577	30.3568	42.5979	37.8991	37.3222	33.6619	25.4374	34.0903	28.9076	35.3708	5.68473
		65.4333	45.9702	49.1547	52.7203	47.6658	47.2406	43.8355	47.7645	3.01442	39.6334	34.1024	36.7695	29.0988	41.2738	35.9776	36.783	32.6603	25.1954	33.2749	28.0661	33.8941	4.92879
Fig.7E
calculations
Exp #1	Control		CR805		AI805
Time (min)	Value	StandardDeviation	Value	StandardDeviation	Value	StandardDeviation				Average of three experiments							Control		AI805		Control		AI805
1.35	207.452	13.2951	236.482	17.1626	222.601	22.2598		Treatment		experiment	Control	CR805	AI805		A	experiment	Non mito= IV							P value T test
7.1	218.956	13.6481	229.654	14.6338	213.57	13.7381		control	I	#1	212.343	230.219	213.146			#1	60.8887		66.8762	Average	69.7098		72.2221
12.85	210.62	12.6824	224.521	13.2847	203.266	15.7941				#2	211.68	235.396	211.717			#2	73.0276		75.4357	SD	7.71701		4.66111
18.75	100	0	100	0	100	0				#3	194.784	235.494	191.488			#3	75.213		74.3544					0.331622	A805I vs control
24.4333	93.2132	1.87997	91.9369	1.71789	97.712	19.0876
31.0667	85.2534	2.52088	86.0375	2.20092	93.0667	24.1938		Oligo	II	#1	92.8222	92.6581	96.9262		B		Basal respiration= I-IV
36.8833	391.458	79.2978	452.556	54.1238	339.461	88.9396				#2	98.2058	100.351	98.8563			#1	151.454		146.27	Average	136.559		133.228
42.5833	403.68	82.5019	494.229	53.97	353.421	110.477				#3	100.298	100.548	97.5213			#2	138.652		136.282	SD	16.0441		14.8058
48.2667	390.275	90.5327	470.842	51.8704	357.002	116.973										#3	119.571		117.134					0.0694916	A805I vs control
54.1	62.1252	2.75976	64.705	5.03219	69.267	30.907		FCCP	III	#1	395.138	472.542	349.961
59.75	60.6309	2.85671	62.5898	5.89285	66.8815	27.1105				#2	439.058	504.827	409.187		C		Proton Leak=II-IV
65.4333	59.9101	3.22758	62.884	8.18397	64.4801	26.2812				#3	373.698	433.989	313.364			#1	31.9335		30.05	Average	27.3989		25.5458
																#2	25.1782		23.4206	SD	3.92735		3.90277
Exp #2	Control		CR805		AI805			Reto/AA	IV	#1	60.8887	63.3929	66.8762			#3	25.0851		23.1669					0.000692325	A805I vs control
Time (min)	Value	StandardDeviation	Value	StandardDeviation	Value	StandardDeviation				#2	73.0276	72.0478	75.4357
1.35	209.19	15.4464	225.093	12.9183	210.768	7.69313				#3	75.213	74.2596	74.3544		D		ATP protoduction=B-C
7.1	219.229	13.5746	245.519	12.6362	217.903	8.89581										#1	119.521		116.22	Average	109.16		107.683
12.85	206.619	12.3122	235.575	12.8719	206.481	8.76263										#2	113.474		112.861	SD	13.0628		11.9961
18.75	100	0	100	0	100	0										#3	94.4861		93.967					0.246636	A805I vs control
24.4333	97.9242	2.30165	100.498	2.08845	98.5867	1.2967
30.1167	96.6931	2.71331	100.555	2.96796	97.9823	1.6356									E		Maxi Respiration=III-IV
35.95	437.518	53.5169	507.571	35.7181	421.316	33.9434										#1	334.249		283.085	Average	332.921		285.282
41.6333	454.766	40.8872	527.174	37.701	411.765	30.7965										#2	366.03		333.752	SD	33.7923		47.4093
47.3167	424.889	32.2201	479.736	50.6873	394.481	27.4058										#3	298.485		239.009					0.0273609	A805I vs control
53.15	68.7813	6.95943	63.7159	6.52828	72.2873	4.59987
58.8167	74.0781	4.73815	74.0016	4.34328	75.6855	2.24425									F		Spare Resp capacity=E-B
64.5167	76.2234	4.16807	78.4258	4.26854	78.3342	1.71447										#1	182.795		136.815	Average	196.362		152.054
																#2	227.378		197.47	SD	26.9306		40.0349
Exp #3	Control		CR805		AI805											#3	178.913		121.875					0.0301753	A805I vs control
Time (min)	Value	StandardDeviation	Value	StandardDeviation	Value	StandardDeviation
1.35	192.765	27.2742	220.776	25.9514	192.871	21.0967									G		Coupling efficiency=D/A
7.1	200.674	32.0697	246.423	28.4567	196.538	29.4214										#1	1.96293		1.73783	Average	1.59101		1.49924
12.85	190.914	31.6002	239.282	28.0152	185.056	29.2075										#2	1.55385		1.49612	SD	0.354806		0.237045
18.75	100	0	100	0	100	0										#3	1.25625		1.26377					0.316382	A805I vs control
24.4333	100.956	9.86828	100.537	4.48337	97.2054	3.74311
30.1167	99.9379	11.5366	101.106	6.36652	95.3585	4.48632
35.95	377.985	126.687	426.772	83.9125	306.622	108.926
41.6333	381.936	129.212	446.771	68.4	323.009	92.0529
47.3167	361.171	129.766	428.424	63.3186	310.46	86.7265
53.15	73.7974	16.1898	69.5907	6.95898	75.2434	5.73044
58.8167	75.3734	16.5006	75.0073	6.97931	74.1708	4.26902
64.5167	76.4682	16.0325	78.1807	7.86684	73.6488	4.30599

## Sheet: Suppl. Fig. 3 F-G experimnt
		Lactate			Citrate/AcCoA	Citrate/OAA	Succinate	Fumarate	Malate
	Control	60.0114		Control	4.95205	4.55046	7.3	2.6686	2.41025
	Control	58.2774		Control	5.6673	4.09125	4.14428	3.06088	3.82344
	Control	57.6867		Control	1.46059	2.08031	4.20651	2.33604	3.4192
	6h CSE	46.2002		6h CSE	10.7851	6.40075	31.8016	5.63831	4.17548
	6h CSE	47.3884		6h CSE	4.66453	4.44258	46.4981	10.9307	9.61428
	6h CSE	39.773		6h CSE	5.76164	4.16482	36.0476	10.3801	9.2472
		Lactate			Citrate/AcCoA	Citrate/OAA	Succinate	Fumarate	Malate
	Control ave	58.6585		Control ave	4.02665	3.57401	5.21693	2.68851	3.21763
	CSE ave	44.4539		CSE ave	7.07041	5.00272	38.1158	8.98302	7.67898
	Control SD	0.569597		Control SD	1.06107	0.619331	0.850537	0.171039	0.343107
	CSE SD	1.93136		CSE SD	1.53839	0.574487	3.56541	1.37163	1.43292
	p-values	0.00450726			0.254338	0.23944	0.00184522	0.020507	0.0687796
